# Supplementary material for: Bis[μ-(E)-N′-(4-oxido-4-phenyl­but-3-en-2-yl­idene)benzohydrazidato]bis­[pyridine­copper(II)]
Source: Acta Crystallogr Sect E Struct Rep Online. 2010 Jun 5;66(Pt 7):m726–7. doi: 10.1107/S1600536810019902 (PMC3006828; doi:10.1107/S1600536810019902)
Supplement: Supplementary file 1 [file e-66-0m726-sup1.cif]

##############################################################################
###                                                                        ###
###        Electronic paper (Acta Crystallographica Section E)             ###
###                                                                        ###
##############################################################################
#                                                                            #
# This CIF contains the data in a paper accepted for publication in Acta     #
# Crystallographica Section E. It conforms to the requirements of Notes      #
# for Authors for Section E, and has been peer reviewed under the auspices   #
# of the IUCr Commission on Journals.                                        #
#                                                                            #
# Full details of the Crystallographic Information File format               #
# are given in the paper "The Crystallographic Information File (CIF):       #
# a New Standard Archive File for Crystallography" by S. R. Hall, F. H.      #
# Allen and I. D. Brown [Acta Cryst. (1991), A47, 655-685].                  #
#                                                                            #
# The current version of the core CIF dictionary is obtainable from          #
# ftp://ftp.iucr.org/pub/cif_core.dic. The current version number is 2.4.    #
#                                                                            #
# Software is freely available for graphical display of the structure(s) in  #
# this CIF.  For information consult the CIF home page http://www.iucr.org/  #
# cif/home.html                                                              #
#                                                                            #
# This file may be used for bona fide research purposes within the           #
# scientific community so long as proper attribution is given to the journal # 
# article from which it was obtained.                                        #
#                                                                            #
##############################################################################
                                             
data_global
_audit_creation_method     'form.cif (version 2.0)'
_journal_data_validation_number     ?
_journal_date_recd_electronic     2010-05-16
_journal_date_accepted     2010-05-26
_journal_name_full     'Acta Crystallographica, Section E'
_journal_year     2010
_journal_volume     66
_journal_issue      7
_journal_page_first     m726
_journal_page_last     m727
_journal_paper_category     QM
_journal_coeditor_code     SU2179
_publ_contact_author_name     'Dr. Sheikhshoaie, Iran'
_publ_contact_author_address
;
      Chemistry Department,
      Shahid Bahonar University,
      Kerman,
      Iran
;
_publ_contact_author_email     'i_shoaie@yahoo.com'
_publ_contact_author_fax     '+98-341-3222033'
_publ_contact_author_phone     '+98-341-3222033'
_publ_section_title
;\
Bis[\m-(<i>E</i>)-<i>N</i>'-(4-oxido-4-phenylbut-3-en-2-ylidene)\
benzohydrazidato]bis[pyridinecopper(II)]
;
loop_
    _publ_author_name
    _publ_author_footnote
    _publ_author_address
    'Hatefi, Mehdi' ?
;
      Chemistry Department,
      Shahid Bahonar University,
      Kerman,
      Iran
;
    'Sheikhshoaie, Iran' ?
;
      Chemistry Department,
      Shahid Bahonar University,
      Kerman,
      Iran
;
    'Moghadam, Majid' ?
;
      Department of Chemistry,
      University of Isfahan
      Isfahan 81746-73441
      Iran
;
    'Mirkhani, Valiollah' ?
;
      Department of Chemistry,
      University of Isfahan
      Isfahan 81746-73441
      Iran
;
    'Kia, Reza'
;
     Additional corresponding author:
     e-mail: rkia@srbiau.ac.ir; zsrkk@yahoo.com
;
;
      Department of Chemistry,
      Science and Research Branch,
      Islamic Azad University,
      Tehran,
      Iran
     X-ray Crystallography Lab.
     Plasma Physics Research Center,
     Science and Research Branch,
     Islamic Azad University,
     Tehran,
     Iran
;
data_I
_audit_creation_method     SHELXL-97
_chemical_name_systematic
;
Bis[\m-(<i>E</i>)-<i>N</i>'-(4-oxido-4-phenylbut-3-en-2-
ylidene)benzohydrazidato]bis[pyridinecopper(II)]
;
_chemical_name_common
;
;
_chemical_formula_moiety     'C44 H38 Cu2 N6 O4'
_chemical_formula_sum     'C44 H38 Cu2 N6 O4'
_chemical_formula_iupac     '[Cu2 (C17 H14 N2 O2)2 (C5 H5 N)2]'
_chemical_formula_weight     841.88
_chemical_melting_point     ?
_symmetry_cell_setting     monoclinic
_symmetry_space_group_name_H-M     'P 21/c'
_symmetry_space_group_name_Hall     '-P 2ybc'
loop_
    _symmetry_equiv_pos_as_xyz
    'x, y, z'
    '-x, y+1/2, -z+1/2'
    '-x, -y, -z'
    'x, -y-1/2, z-1/2'
_cell_length_a     9.2678(19)
_cell_length_b     20.903(4)
_cell_length_c     11.907(4)
_cell_angle_alpha     90.00
_cell_angle_beta     122.65(2)
_cell_angle_gamma     90.00
_cell_volume     1942.2(8)
_cell_formula_units_Z     2
_cell_measurement_reflns_used     2500
_cell_measurement_theta_min     2.25
_cell_measurement_theta_max     27.78
_cell_measurement_temperature     296(2)
_exptl_crystal_description     'block'
_exptl_crystal_colour     'brown'
_exptl_crystal_size_max     0.25
_exptl_crystal_size_mid     0.19
_exptl_crystal_size_min     0.08
_exptl_crystal_density_diffrn     1.440
_exptl_crystal_density_meas     ?
_exptl_crystal_density_method     'not measured'
_exptl_crystal_F_000     868
_exptl_absorpt_coefficient_mu     1.147
_exptl_absorpt_correction_type     multi-scan
_exptl_absorpt_process_details
                                '(MULABS in PLATON; Blessing, 1995; Spek, 2009)'
_exptl_absorpt_correction_T_min     0.79106
_exptl_absorpt_correction_T_max     1.17928
_exptl_special_details
;
 ?
;
_diffrn_ambient_temperature     296(2)
_diffrn_radiation_type     MoK\a
_diffrn_radiation_wavelength     0.71073
_diffrn_radiation_source     'fine-focus sealed tube'
_diffrn_radiation_monochromator     graphite
_diffrn_measurement_device_type     'Stoe IPDS II'
_diffrn_measurement_method     '\f and \w scans'
_diffrn_detector_area_resol_mean     ?
_diffrn_reflns_number     22473
_diffrn_reflns_av_R_equivalents     0.0855
_diffrn_reflns_av_sigmaI/netI     0.0616
_diffrn_reflns_theta_min     1.95
_diffrn_reflns_theta_max     24.99
_diffrn_reflns_theta_full     24.99
_diffrn_measured_fraction_theta_max     1.000
_diffrn_measured_fraction_theta_full     1.000
_diffrn_reflns_limit_h_min     -11
_diffrn_reflns_limit_h_max     11
_diffrn_reflns_limit_k_min     -24
_diffrn_reflns_limit_k_max     23
_diffrn_reflns_limit_l_min     -14
_diffrn_reflns_limit_l_max     14
_diffrn_standards_number     0
_diffrn_standards_interval_count     ?
_diffrn_standards_interval_time     ?
_diffrn_standards_decay_%     0
_refine_special_details
;
 Refinement of F^2^ against ALL reflections.  The weighted R-factor wR and
 goodness of fit S are based on F^2^, conventional R-factors R are based
 on F, with F set to zero for negative F^2^. The threshold expression of
 F^2^ > 2sigma(F^2^) is used only for calculating R-factors(gt) etc. and is
 not relevant to the choice of reflections for refinement.  R-factors based
 on F^2^ are statistically about twice as large as those based on F, and R-
 factors based on ALL data will be even larger.
;
_reflns_number_total     3419
_reflns_number_gt     2396
_reflns_threshold_expression     I>2\s(I)
_refine_ls_structure_factor_coef     Fsqd
_refine_ls_matrix_type     full
_refine_ls_R_factor_all     0.0850
_refine_ls_R_factor_gt     0.0478
_refine_ls_wR_factor_gt     0.0817
_refine_ls_wR_factor_ref     0.0911
_refine_ls_goodness_of_fit_ref     0.983
_refine_ls_restrained_S_all     0.983
_refine_ls_number_reflns     3419
_refine_ls_number_parameters     248
_refine_ls_number_restraints     0
_refine_ls_hydrogen_treatment     constr
_refine_ls_weighting_scheme     calc
_refine_ls_weighting_details
                 'calc w=1/[\s^2^(Fo^2^)+(0.0421P)^2^] where P=(Fo^2^+2Fc^2^)/3'
_atom_sites_solution_hydrogens     geom
_atom_sites_solution_primary     direct
_atom_sites_solution_secondary     difmap
_refine_ls_shift/su_max     0.000
_refine_ls_shift/su_mean     0.000
_refine_diff_density_max     0.602
_refine_diff_density_min     -0.240
_refine_ls_extinction_method     none
_refine_ls_extinction_coef     ?
loop_
    _atom_type_symbol
    _atom_type_description
    _atom_type_scat_dispersion_real
    _atom_type_scat_dispersion_imag
    _atom_type_scat_source
    'C' 'C' 0.0033 0.0016
                         'International Tables Vol C Tables 4.2.6.8 and 6.1.1.4'
    'H' 'H' 0.0000 0.0000
                         'International Tables Vol C Tables 4.2.6.8 and 6.1.1.4'
    'N' 'N' 0.0061 0.0033
                         'International Tables Vol C Tables 4.2.6.8 and 6.1.1.4'
    'O' 'O' 0.0106 0.0060
                         'International Tables Vol C Tables 4.2.6.8 and 6.1.1.4'
    'Cu' 'Cu' 0.3201 1.2651
                         'International Tables Vol C Tables 4.2.6.8 and 6.1.1.4'
_computing_data_collection     'X-AREA (Stoe & Cie, 2007)'
_computing_cell_refinement     'X-AREA (Stoe & Cie, 2007)'
_computing_data_reduction     'X-RED (Stoe & Cie, 2007)'
_computing_structure_solution     'SHELXS97 (Sheldrick, 2008)'
_computing_structure_refinement     'SHELXL97 (Sheldrick, 2008)'
_computing_molecular_graphics     'SHELXTL (Sheldrick, 2008)'
_computing_publication_material
                             'SHELXTL (Sheldrick, 2008) and PLATON (Spek, 2009)'
loop_
    _atom_site_type_symbol
    _atom_site_label
    _atom_site_fract_x
    _atom_site_fract_y
    _atom_site_fract_z
    _atom_site_U_iso_or_equiv
    _atom_site_adp_type
    _atom_site_calc_flag
    _atom_site_refinement_flags
    _atom_site_occupancy
    _atom_site_disorder_assembly
    _atom_site_disorder_group
    Cu Cu1 0.72076(6) 0.989490(19) 0.59789(4) 0.03829(14) Uani d . 1 . .
    O O1 0.8469(3) 0.91348(12) 0.6768(2) 0.0487(6) Uani d . 1 . .
    O O2 0.5995(3) 1.06734(11) 0.5062(2) 0.0483(7) Uani d . 1 . .
    N N1 0.7488(4) 0.98572(15) 0.4481(3) 0.0472(5) Uani d . 1 . .
    N N2 0.6903(4) 1.04093(15) 0.3654(3) 0.0472(5) Uani d . 1 . .
    N N3 0.7158(4) 1.01066(15) 0.7612(3) 0.0414(7) Uani d . 1 . .
    C C1 1.0439(5) 0.8085(2) 0.8269(4) 0.0516(10) Uani d . 1 . .
    H H1A 1.0469 0.8445 0.8738 0.062 Uiso calc R 1 . .
    C C2 1.1150(5) 0.7523(2) 0.8941(4) 0.0604(12) Uani d . 1 . .
    H H2A 1.1679 0.7510 0.9862 0.073 Uiso calc R 1 . .
    C C3 1.1088(6) 0.6981(2) 0.8270(5) 0.0641(12) Uani d . 1 . .
    H H3A 1.1566 0.6601 0.8730 0.077 Uiso calc R 1 . .
    C C4 1.0307(6) 0.7005(2) 0.6901(5) 0.0635(12) Uani d . 1 . .
    H H4A 1.0251 0.6637 0.6438 0.076 Uiso calc R 1 . .
    C C5 0.9611(5) 0.75679(18) 0.6218(4) 0.0517(10) Uani d . 1 . .
    H H5A 0.9094 0.7580 0.5297 0.062 Uiso calc R 1 . .
    C C6 0.9678(4) 0.81204(17) 0.6902(4) 0.0404(9) Uani d . 1 . .
    C C7 0.8931(5) 0.87399(17) 0.6172(4) 0.0435(9) Uani d . 1 . .
    C C8 0.8818(5) 0.88587(18) 0.5004(4) 0.0486(10) Uani d . 1 . .
    H H8A 0.9209 0.8535 0.4696 0.058 Uiso calc R 1 . .
    C C9 0.8162(5) 0.94287(19) 0.4177(4) 0.0509(10) Uani d . 1 . .
    C C10 0.8303(6) 0.9466(2) 0.2981(4) 0.0630(12) Uani d . 1 . .
    H H10A 0.8992 0.9829 0.3068 0.095 Uiso calc R 1 . .
    H H10B 0.7180 0.9512 0.2190 0.095 Uiso calc R 1 . .
    H H10C 0.8826 0.9082 0.2921 0.095 Uiso calc R 1 . .
    C C11 0.6189(4) 1.07952(16) 0.4061(3) 0.0377(8) Uani d . 1 . .
    C C12 0.5563(4) 1.14232(16) 0.3377(3) 0.0390(8) Uani d . 1 . .
    C C13 0.5943(5) 1.16228(19) 0.2453(4) 0.0555(11) Uani d . 1 . .
    H H13A 0.6581 1.1360 0.2249 0.067 Uiso calc R 1 . .
    C C14 0.5383(6) 1.2207(2) 0.1837(5) 0.0695(13) Uani d . 1 . .
    H H14A 0.5662 1.2338 0.1231 0.083 Uiso calc R 1 . .
    C C15 0.4425(6) 1.2595(2) 0.2104(5) 0.0663(13) Uani d . 1 . .
    H H15A 0.4033 1.2985 0.1669 0.080 Uiso calc R 1 . .
    C C16 0.4035(5) 1.2407(2) 0.3021(5) 0.0625(12) Uani d . 1 . .
    H H16A 0.3388 1.2673 0.3211 0.075 Uiso calc R 1 . .
    C C17 0.4606(5) 1.18260(17) 0.3654(4) 0.0476(10) Uani d . 1 . .
    H H17A 0.4347 1.1702 0.4276 0.057 Uiso calc R 1 . .
    C C18 0.7643(6) 0.96766(19) 0.8587(4) 0.0561(11) Uani d . 1 . .
    H H18A 0.7996 0.9274 0.8495 0.067 Uiso calc R 1 . .
    C C19 0.7642(7) 0.9806(3) 0.9721(4) 0.0797(15) Uani d . 1 . .
    H H19A 0.8004 0.9498 1.0385 0.096 Uiso calc R 1 . .
    C C20 0.7102(7) 1.0389(2) 0.9855(5) 0.0814(16) Uani d . 1 . .
    H H20A 0.7094 1.0486 1.0614 0.098 Uiso calc R 1 . .
    C C21 0.6573(6) 1.0830(2) 0.8863(4) 0.0700(13) Uani d . 1 . .
    H H21A 0.6188 1.1230 0.8931 0.084 Uiso calc R 1 . .
    C C22 0.6618(5) 1.06729(19) 0.7760(4) 0.0514(10) Uani d . 1 . .
    H H22A 0.6256 1.0976 0.7087 0.062 Uiso calc R 1 . .
loop_
    _atom_site_aniso_label
    _atom_site_aniso_U_11
    _atom_site_aniso_U_22
    _atom_site_aniso_U_33
    _atom_site_aniso_U_12
    _atom_site_aniso_U_13
    _atom_site_aniso_U_23
    Cu1 0.0494(3) 0.0364(2) 0.0337(2) -0.0004(2) 0.02546(19) 0.0017(2)
    O1 0.0575(17) 0.0441(15) 0.0517(16) 0.0063(13) 0.0342(14) 0.0053(12)
    O2 0.0690(18) 0.0422(15) 0.0389(15) -0.0001(13) 0.0324(14) 0.0067(11)
    N1 0.0515(13) 0.0442(12) 0.0462(13) 0.0004(11) 0.0266(12) 0.0062(10)
    N2 0.0515(13) 0.0442(12) 0.0462(13) 0.0004(11) 0.0266(12) 0.0062(10)
    N3 0.0501(17) 0.0420(17) 0.0330(15) -0.0047(15) 0.0231(14) -0.0017(15)
    C1 0.049(2) 0.059(3) 0.049(2) 0.010(2) 0.028(2) 0.007(2)
    C2 0.057(3) 0.079(3) 0.047(2) 0.015(2) 0.029(2) 0.021(2)
    C3 0.058(3) 0.059(3) 0.072(3) 0.014(2) 0.033(3) 0.029(3)
    C4 0.064(3) 0.045(3) 0.077(3) 0.009(2) 0.035(3) 0.003(2)
    C5 0.056(3) 0.049(3) 0.048(2) 0.008(2) 0.027(2) 0.007(2)
    C6 0.034(2) 0.044(2) 0.044(2) 0.0040(17) 0.0213(18) 0.0074(17)
    C7 0.038(2) 0.041(2) 0.052(2) -0.0006(17) 0.0237(19) -0.0020(18)
    C8 0.059(3) 0.039(2) 0.047(2) 0.0087(19) 0.028(2) 0.0037(18)
    C9 0.056(3) 0.061(3) 0.047(2) -0.007(2) 0.036(2) -0.008(2)
    C10 0.087(3) 0.064(3) 0.058(3) 0.016(2) 0.053(3) 0.012(2)
    C11 0.038(2) 0.035(2) 0.0330(19) -0.0079(16) 0.0148(17) -0.0002(15)
    C12 0.040(2) 0.036(2) 0.0319(19) -0.0064(16) 0.0139(17) 0.0040(16)
    C13 0.068(3) 0.054(3) 0.054(3) 0.005(2) 0.039(2) 0.014(2)
    C14 0.081(3) 0.066(3) 0.068(3) 0.001(3) 0.044(3) 0.031(2)
    C15 0.056(3) 0.047(3) 0.074(3) 0.001(2) 0.020(3) 0.022(2)
    C16 0.054(3) 0.045(3) 0.087(3) 0.004(2) 0.036(3) 0.002(2)
    C17 0.051(2) 0.043(2) 0.051(2) -0.0061(19) 0.029(2) 0.0037(18)
    C18 0.080(3) 0.049(2) 0.045(2) 0.004(2) 0.038(2) 0.0058(18)
    C19 0.126(4) 0.078(3) 0.051(3) 0.012(3) 0.058(3) 0.013(3)
    C20 0.127(5) 0.082(3) 0.052(3) 0.007(3) 0.059(3) -0.002(3)
    C21 0.102(4) 0.058(3) 0.058(3) 0.006(3) 0.048(3) -0.009(2)
    C22 0.072(3) 0.041(2) 0.046(2) -0.003(2) 0.034(2) -0.0011(18)
_geom_special_details
;
 All esds (except the esd in the dihedral angle between two l.s. planes)
 are estimated using the full covariance matrix.  The cell esds are taken
 into account individually in the estimation of esds in distances, angles
 and torsion angles; correlations between esds in cell parameters are only
 used when they are defined by crystal symmetry.  An approximate (isotropic)
 treatment of cell esds is used for estimating esds involving l.s. planes.
;
loop_
    _geom_bond_atom_site_label_1
    _geom_bond_atom_site_label_2
    _geom_bond_site_symmetry_2
    _geom_bond_distance
    _geom_bond_publ_flag
    Cu1 O1 . 1.894(2) ?
    Cu1 N1 . 1.938(3) ?
    Cu1 O2 . 1.944(2) ?
    Cu1 N3 . 2.018(3) ?
    O1 C7 . 1.301(4) ?
    O2 C11 . 1.323(4) ?
    N1 C9 . 1.252(5) ?
    N1 N2 . 1.421(4) ?
    N2 C11 . 1.292(4) ?
    N3 C22 . 1.333(5) ?
    N3 C18 . 1.340(4) ?
    C1 C2 . 1.372(5) ?
    C1 C6 . 1.383(5) ?
    C1 H1A . 0.9300 ?
    C2 C3 . 1.370(6) ?
    C2 H2A . 0.9300 ?
    C3 C4 . 1.381(6) ?
    C3 H3A . 0.9300 ?
    C4 C5 . 1.378(5) ?
    C4 H4A . 0.9300 ?
    C5 C6 . 1.395(5) ?
    C5 H5A . 0.9300 ?
    C6 C7 . 1.504(5) ?
    C7 C8 . 1.361(5) ?
    C8 C9 . 1.453(5) ?
    C8 H8A . 0.9300 ?
    C9 C10 . 1.500(5) ?
    C10 H10A . 0.9600 ?
    C10 H10B . 0.9600 ?
    C10 H10C . 0.9600 ?
    C11 C12 . 1.488(5) ?
    C12 C17 . 1.385(5) ?
    C12 C13 . 1.389(5) ?
    C13 C14 . 1.373(6) ?
    C13 H13A . 0.9300 ?
    C14 C15 . 1.361(6) ?
    C14 H14A . 0.9300 ?
    C15 C16 . 1.379(6) ?
    C15 H15A . 0.9300 ?
    C16 C17 . 1.376(5) ?
    C16 H16A . 0.9300 ?
    C17 H17A . 0.9300 ?
    C18 C19 . 1.377(6) ?
    C18 H18A . 0.9300 ?
    C19 C20 . 1.359(6) ?
    C19 H19A . 0.9300 ?
    C20 C21 . 1.365(6) ?
    C20 H20A . 0.9300 ?
    C21 C22 . 1.376(5) ?
    C21 H21A . 0.9300 ?
    C22 H22A . 0.9300 ?
loop_
    _geom_angle_atom_site_label_1
    _geom_angle_atom_site_label_2
    _geom_angle_atom_site_label_3
    _geom_angle_site_symmetry_1
    _geom_angle_site_symmetry_3
    _geom_angle
    _geom_angle_publ_flag
    O1 Cu1 N1 . . 93.94(12) ?
    O1 Cu1 O2 . . 174.68(10) ?
    N1 Cu1 O2 . . 80.87(12) ?
    O1 Cu1 N3 . . 92.01(12) ?
    N1 Cu1 N3 . . 168.38(13) ?
    O2 Cu1 N3 . . 92.90(11) ?
    C7 O1 Cu1 . . 123.9(2) ?
    C11 O2 Cu1 . . 110.4(2) ?
    C9 N1 N2 . . 116.4(3) ?
    C9 N1 Cu1 . . 129.1(3) ?
    N2 N1 Cu1 . . 114.5(2) ?
    C11 N2 N1 . . 109.2(3) ?
    C22 N3 C18 . . 117.1(3) ?
    C22 N3 Cu1 . . 121.8(2) ?
    C18 N3 Cu1 . . 121.1(3) ?
    C2 C1 C6 . . 120.8(4) ?
    C2 C1 H1A . . 119.6 ?
    C6 C1 H1A . . 119.6 ?
    C3 C2 C1 . . 120.8(4) ?
    C3 C2 H2A . . 119.6 ?
    C1 C2 H2A . . 119.6 ?
    C2 C3 C4 . . 119.3(4) ?
    C2 C3 H3A . . 120.4 ?
    C4 C3 H3A . . 120.4 ?
    C5 C4 C3 . . 120.5(4) ?
    C5 C4 H4A . . 119.7 ?
    C3 C4 H4A . . 119.7 ?
    C4 C5 C6 . . 120.2(4) ?
    C4 C5 H5A . . 119.9 ?
    C6 C5 H5A . . 119.9 ?
    C1 C6 C5 . . 118.4(3) ?
    C1 C6 C7 . . 120.6(3) ?
    C5 C6 C7 . . 120.9(3) ?
    O1 C7 C8 . . 125.1(3) ?
    O1 C7 C6 . . 114.6(3) ?
    C8 C7 C6 . . 120.3(3) ?
    C7 C8 C9 . . 128.0(3) ?
    C7 C8 H8A . . 116.0 ?
    C9 C8 H8A . . 116.0 ?
    N1 C9 C8 . . 118.9(3) ?
    N1 C9 C10 . . 123.3(4) ?
    C8 C9 C10 . . 117.8(3) ?
    C9 C10 H10A . . 109.5 ?
    C9 C10 H10B . . 109.5 ?
    H10A C10 H10B . . 109.5 ?
    C9 C10 H10C . . 109.5 ?
    H10A C10 H10C . . 109.5 ?
    H10B C10 H10C . . 109.5 ?
    N2 C11 O2 . . 124.3(3) ?
    N2 C11 C12 . . 118.2(3) ?
    O2 C11 C12 . . 117.4(3) ?
    C17 C12 C13 . . 118.3(3) ?
    C17 C12 C11 . . 121.1(3) ?
    C13 C12 C11 . . 120.6(3) ?
    C14 C13 C12 . . 120.4(4) ?
    C14 C13 H13A . . 119.8 ?
    C12 C13 H13A . . 119.8 ?
    C15 C14 C13 . . 120.8(4) ?
    C15 C14 H14A . . 119.6 ?
    C13 C14 H14A . . 119.6 ?
    C14 C15 C16 . . 119.9(4) ?
    C14 C15 H15A . . 120.1 ?
    C16 C15 H15A . . 120.1 ?
    C17 C16 C15 . . 119.8(4) ?
    C17 C16 H16A . . 120.1 ?
    C15 C16 H16A . . 120.1 ?
    C16 C17 C12 . . 120.9(4) ?
    C16 C17 H17A . . 119.6 ?
    C12 C17 H17A . . 119.6 ?
    N3 C18 C19 . . 122.7(4) ?
    N3 C18 H18A . . 118.6 ?
    C19 C18 H18A . . 118.6 ?
    C20 C19 C18 . . 119.1(4) ?
    C20 C19 H19A . . 120.4 ?
    C18 C19 H19A . . 120.4 ?
    C19 C20 C21 . . 119.1(4) ?
    C19 C20 H20A . . 120.4 ?
    C21 C20 H20A . . 120.4 ?
    C20 C21 C22 . . 118.9(4) ?
    C20 C21 H21A . . 120.5 ?
    C22 C21 H21A . . 120.5 ?
    N3 C22 C21 . . 123.0(4) ?
    N3 C22 H22A . . 118.5 ?
    C21 C22 H22A . . 118.5 ?
loop_
    _geom_torsion_atom_site_label_1
    _geom_torsion_atom_site_label_2
    _geom_torsion_atom_site_label_3
    _geom_torsion_atom_site_label_4
    _geom_torsion_site_symmetry_1
    _geom_torsion_site_symmetry_2
    _geom_torsion_site_symmetry_3
    _geom_torsion_site_symmetry_4
    _geom_torsion
    _geom_torsion_publ_flag
    N1 Cu1 O1 C7 . . . . -11.1(3) ?
    N3 Cu1 O1 C7 . . . . 178.8(3) ?
    N1 Cu1 O2 C11 . . . . -7.6(2) ?
    N3 Cu1 O2 C11 . . . . 162.6(2) ?
    O1 Cu1 N1 C9 . . . . 5.3(4) ?
    O2 Cu1 N1 C9 . . . . -175.9(4) ?
    N3 Cu1 N1 C9 . . . . 125.9(6) ?
    O1 Cu1 N1 N2 . . . . -171.9(2) ?
    O2 Cu1 N1 N2 . . . . 6.9(2) ?
    N3 Cu1 N1 N2 . . . . -51.3(7) ?
    C9 N1 N2 C11 . . . . 177.7(3) ?
    Cu1 N1 N2 C11 . . . . -4.7(4) ?
    O1 Cu1 N3 C22 . . . . 169.8(3) ?
    N1 Cu1 N3 C22 . . . . 49.0(8) ?
    O2 Cu1 N3 C22 . . . . -8.2(3) ?
    O1 Cu1 N3 C18 . . . . -11.3(3) ?
    N1 Cu1 N3 C18 . . . . -132.1(6) ?
    O2 Cu1 N3 C18 . . . . 170.7(3) ?
    C6 C1 C2 C3 . . . . -1.5(6) ?
    C1 C2 C3 C4 . . . . 0.4(7) ?
    C2 C3 C4 C5 . . . . 0.6(7) ?
    C3 C4 C5 C6 . . . . -0.4(6) ?
    C2 C1 C6 C5 . . . . 1.7(6) ?
    C2 C1 C6 C7 . . . . -178.8(4) ?
    C4 C5 C6 C1 . . . . -0.7(6) ?
    C4 C5 C6 C7 . . . . 179.8(4) ?
    Cu1 O1 C7 C8 . . . . 10.8(5) ?
    Cu1 O1 C7 C6 . . . . -170.9(2) ?
    C1 C6 C7 O1 . . . . -24.9(5) ?
    C5 C6 C7 O1 . . . . 154.6(3) ?
    C1 C6 C7 C8 . . . . 153.5(4) ?
    C5 C6 C7 C8 . . . . -27.0(5) ?
    O1 C7 C8 C9 . . . . -0.8(7) ?
    C6 C7 C8 C9 . . . . -179.0(4) ?
    N2 N1 C9 C8 . . . . 178.7(3) ?
    Cu1 N1 C9 C8 . . . . 1.6(6) ?
    N2 N1 C9 C10 . . . . -2.4(6) ?
    Cu1 N1 C9 C10 . . . . -179.5(3) ?
    C7 C8 C9 N1 . . . . -5.9(7) ?
    C7 C8 C9 C10 . . . . 175.2(4) ?
    N1 N2 C11 O2 . . . . -2.3(5) ?
    N1 N2 C11 C12 . . . . 176.8(3) ?
    Cu1 O2 C11 N2 . . . . 8.0(4) ?
    Cu1 O2 C11 C12 . . . . -171.2(2) ?
    N2 C11 C12 C17 . . . . 172.2(3) ?
    O2 C11 C12 C17 . . . . -8.7(5) ?
    N2 C11 C12 C13 . . . . -8.5(5) ?
    O2 C11 C12 C13 . . . . 170.6(3) ?
    C17 C12 C13 C14 . . . . 0.2(6) ?
    C11 C12 C13 C14 . . . . -179.1(4) ?
    C12 C13 C14 C15 . . . . -1.1(7) ?
    C13 C14 C15 C16 . . . . 1.2(7) ?
    C14 C15 C16 C17 . . . . -0.5(7) ?
    C15 C16 C17 C12 . . . . -0.4(6) ?
    C13 C12 C17 C16 . . . . 0.5(6) ?
    C11 C12 C17 C16 . . . . 179.8(3) ?
    C22 N3 C18 C19 . . . . -1.7(6) ?
    Cu1 N3 C18 C19 . . . . 179.4(4) ?
    N3 C18 C19 C20 . . . . 1.0(8) ?
    C18 C19 C20 C21 . . . . 0.2(8) ?
    C19 C20 C21 C22 . . . . -0.7(8) ?
    C18 N3 C22 C21 . . . . 1.1(6) ?
    Cu1 N3 C22 C21 . . . . -179.9(3) ?
    C20 C21 C22 N3 . . . . 0.0(7) ?
loop_
    _geom_hbond_atom_site_label_D
    _geom_hbond_atom_site_label_H
    _geom_hbond_atom_site_label_A
    _geom_hbond_site_symmetry_A
    _geom_hbond_distance_DH
    _geom_hbond_distance_HA
    _geom_hbond_distance_DA
    _geom_hbond_angle_DHA
    _geom_hbond_publ_flag
    C18 H18A O1 . 0.93 2.34 2.892(6) 117 y
    C22 H22A O2 . 0.93 2.37 2.940(5) 119 y
