# Supplementary material for: Bis[μ-(E)-N′-(4-oxido-4-phenyl­but-3-en-2-yl­idene)benzohydrazidato]bis­[pyridine­copper(II)]
Source: Acta Crystallogr Sect E Struct Rep Online. 2010 Jun 5;66(Pt 7):m726–7. doi: 10.1107/S1600536810019902 (PMC3006828; doi:10.1107/S1600536810019902)
Supplement: Supplementary file 2 [file e-66-0m726-Isup2.hkl]

# 
# h,k,l, Fc-squared, Fo-squared, sigma(Fo-squared) and status flag 
# 
data_I
_shelx_title ' a  P21/c' 
_shelx_refln_list_code          4 
_shelx_F_calc_maximum      315.01 
_exptl_crystal_F_000       868.00 
_reflns_d_resolution_high  0.8411 
 
loop_ 
 _symmetry_equiv_pos_as_xyz 
 'x, y, z' 
 '-x, y+1/2, -z+1/2' 
 '-x, -y, -z' 
 'x, -y-1/2, z-1/2' 
 
_cell_length_a     9.2678 
_cell_length_b    20.9030 
_cell_length_c    11.9070 
_cell_angle_alpha  90.000 
_cell_angle_beta  122.650 
_cell_angle_gamma  90.000 
 
_shelx_F_squared_multiplier     1.000 
 
loop_ 
 _refln_index_h 
 _refln_index_k 
 _refln_index_l 
 _refln_F_squared_calc 
 _refln_F_squared_meas 
 _refln_F_squared_sigma 
 _refln_observed_status 
   1   0   0      747.15      788.57     49.49 o 
   2   0   0     7617.13     8133.88    335.43 o 
   3   0   0     2987.98     2894.91    137.22 o 
   4   0   0      555.67      658.96     36.67 o 
   5   0   0     1357.93     1272.53     57.59 o 
   6   0   0      915.13      921.68     43.32 o 
   7   0   0     1868.65     1768.40     75.30 o 
   8   0   0        3.95       69.65     45.45 o 
   9   0   0      154.32      166.98     51.29 o 
   1   1   0       34.08      116.46     31.27 o 
   2   1   0     1972.87     2088.23     46.88 o 
   3   1   0      321.28      340.04     26.36 o 
   4   1   0      258.40      284.13     26.24 o 
   5   1   0       52.85       51.12     26.36 o 
   6   1   0       10.12       19.57     27.94 o 
   7   1   0       14.95       49.46     32.16 o 
   8   1   0       13.74       37.37     34.43 o 
   9   1   0        2.64       54.34     35.76 o 
   0   2   0    20893.06    22402.14    732.24 o 
   1   2   0     3412.87     3641.06     47.14 o 
   2   2   0    99229.53   102644.86   2817.92 o 
   3   2   0     3178.66     3178.58     79.40 o 
   4   2   0     3184.78     3259.66     92.98 o 
   5   2   0     2273.82     2221.51     70.24 o 
   6   2   0      107.02      145.96     30.79 o 
   7   2   0      614.35      629.85     33.89 o 
   8   2   0       30.62       57.05     34.38 o 
   9   2   0      332.60      255.68     37.67 o 
   1   3   0      589.60      662.96     33.83 o 
   2   3   0    42527.96    46124.24    695.41 o 
   3   3   0     1844.44     2003.83     48.35 o 
   4   3   0      181.84      206.61     26.37 o 
   5   3   0       38.20       61.19     28.27 o 
   6   3   0      506.84      493.53     30.65 o 
   7   3   0       31.53       57.19     31.65 o 
   8   3   0        2.56       53.31     34.48 o 
   9   3   0        6.49      -26.22     39.44 o 
   0   4   0    41251.61    40242.60   1543.26 o 
   1   4   0      477.54      515.71     32.39 o 
   2   4   0    15967.64    16782.08    267.78 o 
   3   4   0     3614.56     3676.60     62.64 o 
   4   4   0     9382.53     9324.36    231.12 o 
   5   4   0     1715.15     1639.01     36.24 o 
   6   4   0      611.25      569.61     31.71 o 
   7   4   0      803.93      859.14     31.96 o 
   8   4   0        0.07       48.75     36.22 o 
   9   4   0      253.26      297.30     38.76 o 
   1   5   0     1474.21     1496.22     36.59 o 
   2   5   0      902.32     1020.29     31.14 o 
   3   5   0      809.25      824.60     29.02 o 
   4   5   0     1227.38     1330.12     30.25 o 
   5   5   0     1000.74     1049.31     30.97 o 
   6   5   0       20.98        8.60     31.71 o 
   7   5   0       10.98       49.54     31.87 o 
   8   5   0      155.33      155.40     35.79 o 
   9   5   0        1.11       52.56     36.51 o 
   0   6   0     1111.70      906.23     49.35 o 
   1   6   0       22.88       30.49     31.85 o 
   2   6   0     6565.82     6314.08     52.31 o 
   3   6   0     2451.76     2401.93     44.38 o 
   4   6   0    11250.22    11321.39    223.84 o 
   5   6   0     2297.19     2297.16     59.99 o 
   6   6   0      693.04      674.41     32.20 o 
   7   6   0      573.01      568.45     34.24 o 
   8   6   0        0.19       31.17     35.71 o 
   9   6   0       95.20       96.08     37.41 o 
   1   7   0      385.56      316.87     30.84 o 
   2   7   0       66.13       59.15     28.15 o 
   3   7   0     4535.19     4521.58     78.99 o 
   4   7   0      135.49      149.16     29.10 o 
   5   7   0      281.23      300.66     30.96 o 
   6   7   0       25.27       58.07     31.97 o 
   7   7   0        8.87        4.39     32.48 o 
   8   7   0        2.24       15.61     34.47 o 
   0   8   0     1505.46     1354.12     47.36 o 
   1   8   0      116.14      135.62     28.07 o 
   2   8   0     5183.69     5329.68     40.38 o 
   3   8   0       61.94       50.21     28.25 o 
   4   8   0     1639.85     1621.31     41.59 o 
   5   8   0     2551.81     2478.03     45.08 o 
   6   8   0     1183.98     1094.23     32.89 o 
   7   8   0      738.21      687.69     33.80 o 
   8   8   0       31.81       22.67     35.08 o 
   1   9   0     5093.53     5168.93     43.50 o 
   2   9   0      723.17      722.58     32.51 o 
   3   9   0       94.31       95.73     28.31 o 
   4   9   0      843.36      833.86     29.83 o 
   5   9   0      534.59      520.36     31.35 o 
   6   9   0       52.92       61.90     32.23 o 
   7   9   0      325.97      305.10     37.19 o 
   8   9   0       56.63       79.05     37.01 o 
   0  10   0     1351.08     1219.40     48.44 o 
   1  10   0     1030.10     1173.33     35.45 o 
   2  10   0     1936.11     1940.42     42.58 o 
   3  10   0      895.80      877.60     30.41 o 
   4  10   0     1694.31     1693.66     38.41 o 
   5  10   0     1111.96     1083.28     32.59 o 
   6  10   0       66.17       51.58     31.98 o 
   7  10   0      201.83      237.46     35.95 o 
   8  10   0       85.23      107.83     37.94 o 
   1  11   0     4795.93     4902.92     53.94 o 
   2  11   0     1138.15     1198.17     34.90 o 
   3  11   0      663.06      697.56     33.20 o 
   4  11   0      227.87      216.20     31.15 o 
   5  11   0       59.95       78.93     32.72 o 
   6  11   0      233.29      239.86     33.89 o 
   7  11   0      423.92      406.57     35.80 o 
   8  11   0        9.41       22.34     41.12 o 
   0  12   0     4668.70     4580.27    157.16 o 
   1  12   0     1263.03     1350.20     32.56 o 
   2  12   0      926.88      936.99     35.73 o 
   3  12   0      529.34      554.41     32.81 o 
   4  12   0       95.02      121.96     31.42 o 
   5  12   0       13.34       49.02     33.31 o 
   6  12   0      145.03      162.36     35.30 o 
   7  12   0      199.12      200.26     36.62 o 
   8  12   0       11.51       17.27     39.51 o 
   1  13   0     3631.70     3677.83     53.18 o 
   2  13   0     1070.57     1109.06     37.34 o 
   3  13   0      314.83      296.75     33.46 o 
   4  13   0      129.12      185.96     36.27 o 
   5  13   0     1123.92      990.31     36.82 o 
   6  13   0      242.47      247.91     35.12 o 
   7  13   0        1.73       45.28     37.18 o 
   0  14   0      783.51      813.39     46.11 o 
   1  14   0      800.19      794.35     34.06 o 
   2  14   0     1049.18     1065.44     39.16 o 
   3  14   0      229.55      248.43     34.67 o 
   4  14   0       49.30      101.59     37.47 o 
   5  14   0       42.52       40.19     36.92 o 
   6  14   0       19.95       49.25     36.68 o 
   7  14   0       76.69       72.18     38.65 o 
   1  15   0      969.39      926.46     35.79 o 
   2  15   0       14.84       32.15     33.86 o 
   3  15   0     3177.04     3087.54     86.57 o 
   4  15   0      788.41      813.73     39.99 o 
   5  15   0       60.30      111.10     37.37 o 
   6  15   0      225.74      243.00     39.27 o 
   7  15   0       71.28       96.40     39.57 o 
   0  16   0     2581.43     2593.09     78.12 o 
   1  16   0       97.02      126.02     33.76 o 
   2  16   0        2.81        1.00     35.56 o 
   3  16   0      187.20      159.30     39.07 o 
   4  16   0       28.78       39.01     37.59 o 
   5  16   0       81.45       75.94     39.34 o 
   6  16   0       51.63       91.28     41.31 o 
   7  16   0       50.65       57.83     41.96 o 
   1  17   0     1280.00     1295.24     41.37 o 
   2  17   0      125.39      136.36     35.81 o 
   3  17   0      884.43      864.84     38.75 o 
   4  17   0      174.26      180.48     42.30 o 
   5  17   0      520.06      516.25     40.70 o 
   6  17   0      305.23      279.39     42.90 o 
   0  18   0      112.48      124.99     49.64 o 
   1  18   0      102.55      151.00     39.44 o 
   2  18   0      474.04      487.05     36.99 o 
   3  18   0        5.68       49.76     36.39 o 
   4  18   0       43.59       80.72     43.57 o 
   5  18   0       83.14      108.39     44.35 o 
   6  18   0        0.09       13.46     43.56 o 
   1  19   0     1192.60     1260.01     42.54 o 
   2  19   0        8.22       19.44     36.61 o 
   3  19   0      549.60      557.08     39.72 o 
   4  19   0      382.36      378.18     42.02 o 
   5  19   0      164.52      210.86     48.37 o 
   0  20   0       61.39       71.39     51.51 o 
   1  20   0      111.63      150.94     37.50 o 
   2  20   0        2.40       29.83     42.51 o 
   3  20   0       10.33       33.81     40.12 o 
   4  20   0       75.25       78.02     42.90 o 
   5  20   0        9.46       57.03     44.74 o 
   1  21   0      681.77      708.61     39.70 o 
   2  21   0      252.56      267.52     44.23 o 
   3  21   0      523.95      506.37     42.79 o 
   4  21   0      120.99      161.61     45.78 o 
   0  22   0        5.15       22.51     58.35 o 
   1  22   0       13.03       43.01     41.30 o 
   2  22   0        5.59       39.22     44.96 o 
   3  22   0        6.42       54.81     44.05 o 
   4  22   0       48.06       55.02     44.67 o 
   1  23   0      619.91      595.12     42.70 o 
   2  23   0      117.63      108.10     43.80 o 
   3  23   0      195.51      244.37     52.59 o 
   0  24   0        1.19       34.64     59.14 o 
   1  24   0        8.17       38.55     42.90 o 
   2  24   0       12.96       70.59     47.09 o 
  -9   1   1      288.43      275.43     35.91 o 
  -8   1   1       56.46       81.55     33.80 o 
  -7   1   1     1497.10     1473.42     33.08 o 
  -6   1   1       46.86       92.38     29.64 o 
  -5   1   1     2237.47     2043.09     66.58 o 
  -4   1   1     1894.66     2042.14     45.55 o 
  -3   1   1     3956.84     3735.33     89.20 o 
  -2   1   1     1919.18     2430.46     52.78 o 
  -1   1   1    12613.63    13626.26     93.24 o 
   0   1   1    29995.08    30035.56    600.69 o 
   1   1   1     4885.24     5036.49     56.10 o 
   2   1   1     3272.76     3236.73     48.54 o 
   3   1   1     1242.66     1309.60     32.68 o 
   4   1   1     2277.02     2388.79     59.57 o 
   5   1   1      155.72      151.09     27.88 o 
   6   1   1     1519.64     1484.41     48.23 o 
   7   1   1      330.74      422.18     32.75 o 
   8   1   1      176.81      172.76     34.56 o 
  -9   2   1        2.30       30.23     35.93 o 
  -8   2   1        0.12      -15.78     34.84 o 
  -7   2   1      246.40      212.91     32.57 o 
  -6   2   1      519.67      501.41     28.81 o 
  -5   2   1        7.13        5.70     27.30 o 
  -4   2   1      624.31      538.66     26.59 o 
  -3   2   1      109.21      149.35     27.17 o 
  -2   2   1    10956.62    12136.89    252.65 o 
  -1   2   1      712.74      769.79     36.27 o 
   0   2   1     5211.40     5829.28    119.92 o 
   1   2   1     4343.16     4507.57     67.53 o 
   2   2   1      478.97      540.05     28.94 o 
   3   2   1      170.65      197.68     26.20 o 
   4   2   1      121.67      126.71     26.01 o 
   5   2   1        1.88       34.76     27.12 o 
   6   2   1        7.60        0.13     34.70 o 
   7   2   1       10.07       44.36     33.13 o 
   8   2   1        0.96       11.79     35.98 o 
  -9   3   1      199.35      160.96     36.43 o 
  -8   3   1      182.60      190.99     35.34 o 
  -7   3   1      930.27      918.30     32.74 o 
  -6   3   1      182.59      182.02     30.67 o 
  -5   3   1     2988.94     2971.63     76.39 o 
  -4   3   1     1082.91     1199.10     30.86 o 
  -3   3   1    13100.65    12990.86    221.79 o 
  -2   3   1       31.16       59.00     29.69 o 
  -1   3   1     6928.41     6894.34    145.05 o 
   0   3   1     2128.89     2393.64     54.92 o 
   1   3   1     1957.99     1948.84     37.05 o 
   2   3   1    19986.90    21151.46    421.23 o 
   3   3   1       19.38       22.13     26.87 o 
   4   3   1     2789.60     2789.33     76.54 o 
   5   3   1       13.13       27.65     28.06 o 
   6   3   1      766.64      754.05     32.41 o 
   7   3   1      107.22      183.36     34.19 o 
   8   3   1      125.87      183.85     37.75 o 
  -9   4   1       12.53       50.21     37.47 o 
  -8   4   1       64.15       99.78     34.57 o 
  -7   4   1       25.46       35.98     31.75 o 
  -6   4   1      667.74      627.84     30.44 o 
  -5   4   1      976.21     1015.92     30.77 o 
  -4   4   1       71.82       49.72     26.67 o 
  -3   4   1     3365.07     3563.18     51.05 o 
  -2   4   1        3.26        5.25     32.53 o 
  -1   4   1     4087.88     4318.72     70.24 o 
   0   4   1     2406.74     2547.37     49.80 o 
   1   4   1      182.31      214.79     32.46 o 
   2   4   1     5849.55     6676.55    112.84 o 
   3   4   1     1462.09     1475.91     29.90 o 
   4   4   1      127.52      149.92     30.17 o 
   5   4   1       10.76       16.46     28.64 o 
   6   4   1      124.70      105.30     30.53 o 
   7   4   1       34.14       52.21     33.44 o 
   8   4   1       28.99       47.31     36.23 o 
  -9   5   1       99.44      180.84     35.93 o 
  -8   5   1      278.60      289.38     33.60 o 
  -7   5   1      657.28      687.32     32.09 o 
  -6   5   1       14.96       21.09     29.66 o 
  -5   5   1     5991.17     6015.56    129.71 o 
  -4   5   1      548.06      592.76     28.08 o 
  -3   5   1     8751.19     8716.07    130.26 o 
  -2   5   1     3601.12     3639.51     41.62 o 
  -1   5   1     7040.47     7004.38    101.27 o 
   0   5   1      988.07      914.79     39.34 o 
   1   5   1      214.36      212.64     30.43 o 
   2   5   1     5805.58     5964.87     82.96 o 
   3   5   1        1.22       22.23     27.13 o 
   4   5   1     6204.01     6255.38     97.32 o 
   5   5   1        6.85       29.85     29.53 o 
   6   5   1      497.05      504.82     31.37 o 
   7   5   1      141.88      163.44     31.60 o 
   8   5   1      121.40      122.18     36.26 o 
  -9   6   1       14.13       -5.27     35.89 o 
  -8   6   1      124.18      125.99     34.30 o 
  -7   6   1      205.59      189.43     34.49 o 
  -6   6   1       56.62       65.15     30.26 o 
  -5   6   1      472.97      494.11     30.23 o 
  -4   6   1     1469.46     1438.13     31.69 o 
  -3   6   1       12.83        8.85     28.57 o 
  -2   6   1      819.12      789.92     31.46 o 
  -1   6   1       74.38       93.21     32.00 o 
   0   6   1       11.88       29.38     35.18 o 
   1   6   1     1334.72     1388.75     33.21 o 
   2   6   1      159.55      172.14     27.72 o 
   3   6   1     2454.68     2665.70     45.26 o 
   4   6   1      522.34      568.78     30.21 o 
   5   6   1      626.36      614.16     30.28 o 
   6   6   1        5.34       -3.54     31.23 o 
   7   6   1       69.84       84.62     32.98 o 
   8   6   1       70.64      112.00     34.42 o 
  -9   7   1        1.11       74.29     36.90 o 
  -8   7   1       57.43       32.64     34.74 o 
  -7   7   1      664.21      608.95     35.83 o 
  -6   7   1       65.43      104.98     30.74 o 
  -5   7   1     4898.45     4872.48     96.76 o 
  -4   7   1     1133.18     1131.33     31.13 o 
  -3   7   1     7801.79     7844.05     87.50 o 
  -2   7   1     2023.45     1940.21     33.03 o 
  -1   7   1     1674.52     1707.60     33.81 o 
   0   7   1     2470.45     2369.95     44.57 o 
   1   7   1     1297.74     1216.26     34.18 o 
   2   7   1     3801.59     3773.61     54.54 o 
   3   7   1      582.10      679.35     30.05 o 
   4   7   1     3578.89     3525.37     54.06 o 
   5   7   1      564.05      614.83     31.15 o 
   6   7   1      826.17      814.30     31.90 o 
   7   7   1      110.71      118.69     33.29 o 
   8   7   1       67.49      125.10     37.76 o 
  -9   8   1        5.11       43.66     37.71 o 
  -8   8   1       34.25      106.59     34.60 o 
  -7   8   1       32.16       59.77     33.84 o 
  -6   8   1      376.50      377.61     31.23 o 
  -5   8   1        0.03       17.08     30.17 o 
  -4   8   1     1039.98      976.39     31.34 o 
  -3   8   1       27.91       28.27     29.42 o 
  -2   8   1     1427.00     1424.64     31.60 o 
  -1   8   1       57.40       91.83     28.56 o 
   0   8   1     1316.22     1419.29     34.62 o 
   1   8   1     2187.02     2427.81     37.86 o 
   2   8   1       41.92       57.78     32.23 o 
   3   8   1     2565.48     2559.23     38.76 o 
   4   8   1        2.25       27.90     29.51 o 
   5   8   1      411.15      381.02     30.85 o 
   6   8   1        7.56       54.95     31.50 o 
   7   8   1      162.87      139.82     33.80 o 
   8   8   1       85.59      148.60     39.20 o 
  -9   9   1        0.90       43.29     38.23 o 
  -8   9   1       84.21       99.82     34.33 o 
  -7   9   1      589.37      536.23     35.39 o 
  -6   9   1       30.65       43.70     32.19 o 
  -5   9   1     1861.10     1791.60     48.13 o 
  -4   9   1       43.82       55.97     29.82 o 
  -3   9   1     2945.21     2860.70     34.60 o 
  -2   9   1     2966.39     2943.84     37.26 o 
  -1   9   1     1988.67     1996.77     38.44 o 
   0   9   1     2200.97     1985.47     34.22 o 
   1   9   1     7175.55     8058.26     67.20 o 
   2   9   1     2706.05     2502.17     48.49 o 
   3   9   1        3.89        1.52     28.74 o 
   4   9   1     1831.60     1817.57     33.68 o 
   5   9   1      646.55      669.58     32.32 o 
   6   9   1      584.10      591.92     32.81 o 
   7   9   1       56.25      126.58     37.74 o 
   8   9   1      309.05      352.00     37.44 o 
  -8  10   1      101.88      155.76     37.32 o 
  -7  10   1      248.23      270.91     34.38 o 
  -6  10   1      359.19      382.22     32.22 o 
  -5  10   1       30.57       37.03     32.02 o 
  -4  10   1      780.09      690.41     31.86 o 
  -3  10   1      114.97      148.96     30.33 o 
  -2  10   1     2683.20     2567.42     34.27 o 
  -1  10   1     1181.64     1187.65     34.81 o 
   0  10   1      791.85      782.35     31.69 o 
   1  10   1     3074.66     3205.95     43.50 o 
   2  10   1      129.87      129.65     29.54 o 
   3  10   1      318.97      333.69     30.04 o 
   4  10   1       59.07       91.63     30.66 o 
   5  10   1      496.86      468.14     31.88 o 
   6  10   1       65.45       99.48     34.05 o 
   7  10   1      304.48      231.56     36.62 o 
   8  10   1       61.31       55.74     39.68 o 
  -8  11   1        4.52       40.92     39.99 o 
  -7  11   1        2.05      -11.52     34.38 o 
  -6  11   1      273.69      276.25     33.19 o 
  -5  11   1      882.00      893.71     33.03 o 
  -4  11   1      599.34      598.34     32.16 o 
  -3  11   1      809.47      771.04     32.01 o 
  -2  11   1      777.83      702.67     31.90 o 
  -1  11   1     6537.32     7091.39     87.01 o 
   0  11   1     2087.82     1980.52     40.25 o 
   1  11   1     1856.71     1843.01     35.09 o 
   2  11   1     2441.86     2401.26     59.43 o 
   3  11   1       14.29       15.35     31.24 o 
   4  11   1      718.47      721.96     32.19 o 
   5  11   1       13.51       44.47     33.17 o 
   6  11   1      970.28      986.34     35.47 o 
   7  11   1      419.23      411.53     38.65 o 
  -8  12   1       60.16       74.96     40.37 o 
  -7  12   1        7.50       45.12     36.33 o 
  -6  12   1      150.43      203.66     34.17 o 
  -5  12   1      188.39      232.05     32.93 o 
  -4  12   1     1213.56     1168.30     34.18 o 
  -3  12   1       11.86        5.18     30.73 o 
  -2  12   1     2928.56     2931.28     38.70 o 
  -1  12   1     2612.29     2636.67     47.01 o 
   0  12   1      812.76      780.62     32.59 o 
   1  12   1     1150.12     1024.70     34.13 o 
   2  12   1        0.39        9.14     36.90 o 
   3  12   1      344.43      349.07     31.23 o 
   4  12   1        1.22       10.96     32.02 o 
   5  12   1      497.42      500.39     34.25 o 
   6  12   1      289.66      296.71     35.39 o 
   7  12   1       47.18       51.10     38.84 o 
  -8  13   1       63.65       47.83     40.66 o 
  -7  13   1       75.04      132.65     38.29 o 
  -6  13   1       13.06       19.83     35.42 o 
  -5  13   1      111.61      133.65     33.29 o 
  -4  13   1        5.63       17.21     33.75 o 
  -3  13   1     3050.62     2975.19     45.25 o 
  -2  13   1      418.59      374.62     33.80 o 
  -1  13   1     2067.80     2094.15     43.78 o 
   0  13   1     1638.93     1575.03     38.27 o 
   1  13   1      176.16      189.30     32.53 o 
   2  13   1     1139.09     1150.21     37.87 o 
   3  13   1      124.30      124.63     35.27 o 
   4  13   1     1580.98     1587.56     36.84 o 
   5  13   1       21.87       26.72     34.49 o 
   6  13   1      258.12      302.08     36.90 o 
   7  13   1       60.51       80.68     41.06 o 
  -8  14   1      184.09      185.37     43.85 o 
  -7  14   1       15.15       41.08     38.17 o 
  -6  14   1      366.61      336.90     36.91 o 
  -5  14   1      237.77      202.57     35.48 o 
  -4  14   1      312.40      310.39     35.09 o 
  -3  14   1     1088.10     1041.63     36.16 o 
  -2  14   1     1880.31     1860.41     38.11 o 
  -1  14   1     1157.22     1038.50     33.86 o 
   0  14   1     1464.48     1443.45     35.08 o 
   1  14   1     1209.65     1167.51     36.19 o 
   2  14   1        6.02       13.40     35.34 o 
   3  14   1      499.72      515.55     39.87 o 
   4  14   1      258.29      307.04     36.38 o 
   5  14   1       98.03      146.35     36.51 o 
   6  14   1      179.85      221.22     37.93 o 
   7  14   1       98.62      122.61     41.69 o 
  -7  15   1       86.95      105.61     39.95 o 
  -6  15   1       10.38       55.77     37.56 o 
  -5  15   1      135.90      188.55     36.93 o 
  -4  15   1      182.81      194.64     35.00 o 
  -3  15   1       65.38       68.93     37.05 o 
  -2  15   1      222.86      165.27     38.64 o 
  -1  15   1     1177.83     1110.61     33.94 o 
   0  15   1     1439.93     1522.53     35.65 o 
   1  15   1      124.81      145.42     34.53 o 
   2  15   1     1057.88     1135.59     39.91 o 
   3  15   1        0.03       35.25     42.16 o 
   4  15   1      466.08      455.66     43.50 o 
   5  15   1        6.43       26.22     39.44 o 
   6  15   1      393.86      439.99     39.94 o 
  -7  16   1       51.05       96.85     40.85 o 
  -6  16   1      295.65      327.53     39.51 o 
  -5  16   1       62.55       80.62     37.45 o 
  -4  16   1     1129.99     1053.40     39.20 o 
  -3  16   1     2172.42     2123.01     47.79 o 
  -2  16   1      690.96      737.60     41.46 o 
  -1  16   1      520.58      456.52     34.21 o 
   0  16   1      119.44      123.53     34.06 o 
   1  16   1      801.38      827.49     36.53 o 
   2  16   1       24.96       25.98     37.94 o 
   3  16   1      772.25      736.42     39.30 o 
   4  16   1      234.94      192.97     47.50 o 
   5  16   1      200.65      259.86     42.74 o 
   6  16   1       55.91       41.91     41.88 o 
  -7  17   1       42.79       63.56     43.78 o 
  -6  17   1        1.96       33.33     41.27 o 
  -5  17   1      226.54      210.04     41.18 o 
  -4  17   1        1.75       53.54     38.53 o 
  -3  17   1       69.47       79.75     38.37 o 
  -2  17   1       64.53       60.38     38.70 o 
  -1  17   1       27.39       41.61     34.30 o 
   0  17   1     1049.76     1123.79     40.77 o 
   1  17   1       26.49       70.89     34.99 o 
   2  17   1      849.17      918.57     38.89 o 
   3  17   1       13.20        9.39     38.97 o 
   4  17   1      298.83      384.88     42.53 o 
   5  17   1       10.21       -4.05     46.16 o 
   6  17   1       62.53      149.05     47.26 o 
  -6  18   1      570.88      597.27     46.61 o 
  -5  18   1       87.34      118.11     44.57 o 
  -4  18   1      604.22      601.31     43.97 o 
  -3  18   1      207.75      194.37     37.96 o 
  -2  18   1       18.26       16.88     39.82 o 
  -1  18   1     1887.94     1886.78     46.83 o 
   0  18   1      264.03      253.86     38.31 o 
   1  18   1      529.93      555.41     38.07 o 
   2  18   1        0.95       61.13     40.76 o 
   3  18   1      580.51      586.62     40.89 o 
   4  18   1       73.20      125.12     42.62 o 
   5  18   1      273.12      266.57     42.96 o 
  -6  19   1       20.98       31.06     44.21 o 
  -5  19   1      103.15      107.49     49.64 o 
  -4  19   1        0.04       20.43     42.89 o 
  -3  19   1       96.67      132.15     43.94 o 
  -2  19   1      146.96      185.59     36.90 o 
  -1  19   1       49.62       68.24     36.28 o 
   0  19   1       12.90       48.87     38.25 o 
   1  19   1        0.41        5.97     38.42 o 
   2  19   1      501.28      525.71     41.25 o 
   3  19   1       37.62       65.90     40.62 o 
   4  19   1       99.95      130.06     42.06 o 
   5  19   1        6.93       14.00     43.26 o 
  -5  20   1        0.01       18.11     53.69 o 
  -4  20   1      348.54      338.25     42.82 o 
  -3  20   1      413.21      385.17     43.67 o 
  -2  20   1      246.90      272.56     37.33 o 
  -1  20   1      325.93      356.60     37.87 o 
   0  20   1       55.58       51.58     37.63 o 
   1  20   1     1062.29     1120.44     42.36 o 
   2  20   1       20.09       20.18     42.62 o 
   3  20   1      584.23      679.08     43.88 o 
   4  20   1       24.27       29.46     44.88 o 
   5  20   1      212.98      188.19     45.58 o 
  -5  21   1       10.03       89.53     46.74 o 
  -4  21   1       42.35       64.21     44.11 o 
  -3  21   1        1.11       19.64     44.43 o 
  -2  21   1        3.47       52.30     40.27 o 
  -1  21   1        9.79       51.22     38.77 o 
   0  21   1       26.40       45.13     39.47 o 
   1  21   1        3.24       34.29     45.66 o 
   2  21   1        6.39       59.99     44.97 o 
   3  21   1        1.11       19.57     42.42 o 
   4  21   1       90.99      118.08     44.78 o 
  -4  22   1      367.48      352.75     51.41 o 
  -3  22   1       37.68      111.18     41.05 o 
  -2  22   1      140.82      169.71     42.69 o 
  -1  22   1      481.21      533.19     41.76 o 
   0  22   1        8.91       45.88     39.87 o 
   1  22   1      605.67      643.69     47.07 o 
   2  22   1       22.26       97.69     45.55 o 
   3  22   1      594.10      650.97     44.01 o 
  -3  23   1        2.97       58.10     45.08 o 
  -2  23   1       58.00      122.73     42.55 o 
  -1  23   1        7.75       30.52     41.81 o 
   0  23   1        6.19       45.12     41.61 o 
   1  23   1        1.68       59.68     47.43 o 
   2  23   1        3.21       36.11     44.96 o 
   3  23   1        3.34        2.94     47.94 o 
  -2  24   1      120.88      165.97     45.82 o 
  -1  24   1      230.39      276.41     42.19 o 
   0  24   1      100.52      118.55     43.33 o 
   1  24   1      467.97      516.97     47.35 o 
 -10   0   2      137.07      178.47     56.43 o 
  -9   0   2       90.36      124.21     48.59 o 
  -8   0   2      190.76      236.39     45.29 o 
  -7   0   2      116.76      159.57     43.57 o 
  -6   0   2      961.66      945.13     47.26 o 
  -5   0   2     3809.80     3667.06    147.46 o 
  -4   0   2     1588.19     1668.65     41.59 o 
  -3   0   2      884.64     1077.01     42.28 o 
  -2   0   2    31343.27    34363.96    353.49 o 
  -1   0   2     1259.24     1381.99     45.20 o 
   0   0   2     1901.00     2043.68     54.92 o 
   1   0   2     2861.64     2713.08     54.89 o 
   2   0   2      821.70      706.55     37.79 o 
   3   0   2       28.00       69.85     39.35 o 
   4   0   2     2398.92     2443.44     75.14 o 
   5   0   2      216.70      210.55     49.30 o 
   6   0   2     1706.05     1586.19     92.38 o 
   7   0   2       45.55       60.77     45.53 o 
   8   0   2      479.89      367.25     49.94 o 
 -10   1   2        1.49       46.19     37.64 o 
  -9   1   2        4.56       48.21     34.75 o 
  -8   1   2       47.99       42.17     32.14 o 
  -7   1   2       36.03       45.20     29.88 o 
  -6   1   2        0.74       31.34     28.26 o 
  -5   1   2      284.17      282.16     27.73 o 
  -4   1   2     1014.17      994.18     28.18 o 
  -3   1   2     3080.07     3089.25     36.26 o 
  -2   1   2     2491.26     2781.90     40.49 o 
  -1   1   2      185.29      183.48     29.05 o 
   0   1   2     2672.50     2751.56     40.39 o 
   1   1   2      354.27      343.86     31.21 o 
   2   1   2        0.85        4.59     24.99 o 
   3   1   2      601.03      682.64     26.88 o 
   4   1   2       44.32       55.78     27.27 o 
   5   1   2        6.25       64.95     33.98 o 
   6   1   2       30.53       37.45     35.63 o 
   7   1   2       11.13       15.87     34.13 o 
   8   1   2        3.22       25.07     36.48 o 
  -9   2   2        0.99       31.29     34.61 o 
  -8   2   2      440.39      461.74     34.98 o 
  -7   2   2      536.41      545.76     32.31 o 
  -6   2   2      191.55      153.55     28.12 o 
  -5   2   2       32.54       26.79     27.37 o 
  -4   2   2       11.21       22.53     25.98 o 
  -3   2   2    13452.29    13572.99    157.21 o 
  -2   2   2     3349.60     3706.13     43.05 o 
  -1   2   2      156.04      157.54     29.49 o 
   0   2   2    18965.63    18652.22    195.64 o 
   1   2   2     3228.65     3509.81     41.10 o 
   2   2   2      541.91      502.52     26.28 o 
   3   2   2     2125.07     2041.86     51.61 o 
   4   2   2     1628.45     1566.04     64.25 o 
   5   2   2      426.76      453.42     32.20 o 
   6   2   2     1764.09     1697.87     37.22 o 
   7   2   2        0.11        5.61     32.25 o 
   8   2   2      181.59      174.37     36.56 o 
  -9   3   2        1.13       11.87     36.11 o 
  -8   3   2        0.80       30.30     34.98 o 
  -7   3   2      125.58      115.89     34.26 o 
  -6   3   2       99.34      142.94     28.02 o 
  -5   3   2     1145.19     1128.17     32.84 o 
  -4   3   2     1036.44     1134.58     28.84 o 
  -3   3   2       17.99       40.10     29.50 o 
  -2   3   2     1001.84     1124.14     39.83 o 
  -1   3   2     1253.56     1229.43     35.17 o 
   0   3   2     6182.45     6347.20     65.81 o 
   1   3   2     1783.70     1952.41     35.66 o 
   2   3   2       11.98       15.77     26.61 o 
   3   3   2      123.46      160.29     27.84 o 
   4   3   2      773.76      788.22     33.65 o 
   5   3   2      782.17      778.87     31.19 o 
   6   3   2       26.54       32.35     32.51 o 
   7   3   2       44.25       89.44     32.81 o 
   8   3   2       26.91       42.57     37.77 o 
  -9   4   2       21.92       50.13     38.35 o 
  -8   4   2      492.57      523.17     34.43 o 
  -7   4   2       93.28       99.63     30.75 o 
  -6   4   2      642.38      663.24     29.40 o 
  -5   4   2     1649.08     1639.60     30.33 o 
  -4   4   2      194.73      177.18     28.24 o 
  -3   4   2      564.29      505.97     29.76 o 
  -2   4   2       42.51       37.16     35.38 o 
  -1   4   2     3210.65     3089.75     40.82 o 
   0   4   2      220.62      185.08     32.90 o 
   1   4   2     4171.21     4009.60     66.45 o 
   2   4   2     8377.30     8542.05    182.13 o 
   3   4   2      134.56      131.28     30.18 o 
   4   4   2     2332.08     2296.95     49.95 o 
   5   4   2      339.92      345.32     30.49 o 
   6   4   2      434.49      478.03     32.27 o 
   7   4   2        0.13       14.68     35.63 o 
   8   4   2      221.46      217.94     37.41 o 
  -9   5   2      124.99      108.44     36.84 o 
  -8   5   2       25.07       16.87     32.73 o 
  -7   5   2      234.42      205.15     31.89 o 
  -6   5   2       16.84       28.77     30.81 o 
  -5   5   2       88.70      100.88     28.71 o 
  -4   5   2     1490.46     1494.94     31.62 o 
  -3   5   2      406.63      353.30     29.82 o 
  -2   5   2      112.65      109.63     34.63 o 
  -1   5   2     1525.85     1523.22     35.68 o 
   0   5   2        7.64       45.00     33.46 o 
   1   5   2      428.52      417.89     30.32 o 
   2   5   2     1925.70     1993.70     43.42 o 
   3   5   2    10369.97    11047.84    351.76 o 
   4   5   2      361.39      387.69     28.55 o 
   5   5   2      139.21      134.90     30.81 o 
   6   5   2       15.35       29.59     32.50 o 
   7   5   2        6.67       36.36     36.43 o 
   8   5   2        2.44       38.37     38.85 o 
  -9   6   2        0.48       57.50     36.72 o 
  -8   6   2      235.13      243.44     34.42 o 
  -7   6   2       55.42      101.17     34.42 o 
  -6   6   2      631.54      670.54     32.56 o 
  -5   6   2     1437.87     1440.53     35.28 o 
  -4   6   2      348.56      357.14     28.54 o 
  -3   6   2     1345.04     1262.78     33.06 o 
  -2   6   2       97.42      129.88     32.91 o 
  -1   6   2     6841.50     6748.86    193.90 o 
   0   6   2      165.42      103.14     31.59 o 
   1   6   2     2355.00     2257.21     36.98 o 
   2   6   2     7868.39     7864.29    166.11 o 
   3   6   2     2189.80     2267.08     61.58 o 
   4   6   2     2096.81     2067.53     50.12 o 
   5   6   2       28.80       24.33     30.59 o 
   6   6   2      200.53      244.29     32.02 o 
   7   6   2        9.31       36.10     33.44 o 
   8   6   2       79.09       67.52     39.35 o 
  -9   7   2       18.83       40.92     35.50 o 
  -8   7   2       10.52       79.98     36.94 o 
  -7   7   2      226.92      233.63     34.00 o 
  -6   7   2        5.07       16.21     31.20 o 
  -5   7   2      483.39      480.92     29.49 o 
  -4   7   2      717.62      654.54     31.20 o 
  -3   7   2      559.26      546.62     31.62 o 
  -2   7   2      853.38      832.90     34.25 o 
  -1   7   2       44.08       32.52     28.81 o 
   0   7   2       17.97       19.54     33.85 o 
   1   7   2     5207.81     5684.27     72.56 o 
   2   7   2       60.09       78.52     28.62 o 
   3   7   2      556.25      576.99     32.22 o 
   4   7   2      602.11      551.88     29.84 o 
   5   7   2      852.64      844.78     32.34 o 
   6   7   2       11.77      -10.05     32.29 o 
   7   7   2      193.71      179.11     35.67 o 
  -9   8   2       30.55       97.58     37.29 o 
  -8   8   2      131.96      179.70     37.73 o 
  -7   8   2      221.46      192.87     36.27 o 
  -6   8   2      657.37      648.16     32.30 o 
  -5   8   2      446.36      399.93     31.57 o 
  -4   8   2      892.38      970.38     31.90 o 
  -3   8   2     2589.04     2489.44     36.06 o 
  -2   8   2       30.06       16.69     31.55 o 
  -1   8   2      448.03      353.32     29.65 o 
   0   8   2     1792.44     1761.16     53.10 o 
   1   8   2    19780.06    21828.33    317.78 o 
   2   8   2      943.69      785.63     34.37 o 
   3   8   2      840.33      783.46     34.22 o 
   4   8   2     1970.61     1947.95     34.68 o 
   5   8   2      234.72      239.09     31.43 o 
   6   8   2       97.37      156.82     35.46 o 
   7   8   2       60.58       60.90     36.65 o 
  -9   9   2       16.49      100.48     39.50 o 
  -8   9   2        0.93       21.90     38.87 o 
  -7   9   2      120.48      103.23     33.41 o 
  -6   9   2      500.10      490.91     33.82 o 
  -5   9   2      591.71      582.41     31.84 o 
  -4   9   2      371.18      340.17     33.78 o 
  -3   9   2       78.96       72.50     29.80 o 
  -2   9   2      592.40      547.07     34.70 o 
  -1   9   2     1050.73     1140.88     32.13 o 
   0   9   2      231.73      233.98     32.98 o 
   1   9   2     1089.66     1182.84     34.81 o 
   2   9   2      102.21       80.87     35.32 o 
   3   9   2     1281.85     1282.22     35.07 o 
   4   9   2      245.71      225.35     30.42 o 
   5   9   2      649.01      666.86     32.79 o 
   6   9   2       24.68       24.54     34.80 o 
   7   9   2      150.39      165.59     37.06 o 
  -9  10   2        7.09       27.36     40.65 o 
  -8  10   2      145.20      161.18     38.46 o 
  -7  10   2        5.63       53.86     33.64 o 
  -6  10   2      529.80      541.69     34.42 o 
  -5  10   2      555.14      548.07     35.12 o 
  -4  10   2       97.88      129.20     32.79 o 
  -3  10   2     1411.79     1334.55     33.84 o 
  -2  10   2       71.73       50.97     37.40 o 
  -1  10   2    11685.10    12437.51    255.79 o 
   0  10   2       74.14       30.67     36.71 o 
   1  10   2     1091.13     1007.01     31.89 o 
   2  10   2      794.20      721.21     34.06 o 
   3  10   2     1081.04     1051.21     35.35 o 
   4  10   2      139.98      182.46     30.36 o 
   5  10   2      136.73      130.88     32.48 o 
   6  10   2      804.05      809.86     36.19 o 
   7  10   2       86.77      147.70     37.81 o 
  -9  11   2       21.88       39.05     43.13 o 
  -8  11   2       32.75       44.23     39.34 o 
  -7  11   2       75.87      119.21     35.47 o 
  -6  11   2      262.15      266.02     34.76 o 
  -5  11   2      162.84      234.27     35.04 o 
  -4  11   2      439.14      451.07     34.68 o 
  -3  11   2       83.22       74.91     30.71 o 
  -2  11   2     1175.05     1137.27     37.27 o 
  -1  11   2     2997.33     3267.27     60.25 o 
   0  11   2      539.17      531.41     39.05 o 
   1  11   2     1507.56     1433.17     34.44 o 
   2  11   2      897.83      873.78     33.48 o 
   3  11   2       67.37       46.68     33.56 o 
   4  11   2      129.53      136.42     31.62 o 
   5  11   2      736.47      713.48     34.90 o 
   6  11   2       19.66       27.23     34.97 o 
   7  11   2      326.33      293.39     40.65 o 
  -8  12   2      274.00      312.01     40.17 o 
  -7  12   2       54.00       51.41     36.72 o 
  -6  12   2      278.59      313.44     35.29 o 
  -5  12   2      456.04      451.09     34.85 o 
  -4  12   2        7.62       37.23     33.70 o 
  -3  12   2     2129.14     2052.01     35.63 o 
  -2  12   2        7.59       25.76     33.60 o 
  -1  12   2     2283.39     2213.85     50.55 o 
   0  12   2        3.04        2.36     32.39 o 
   1  12   2     2980.55     2951.14    112.77 o 
   2  12   2       39.42       59.54     31.68 o 
   3  12   2      413.30      444.64     36.70 o 
   4  12   2      588.65      584.86     36.60 o 
   5  12   2      112.14       99.33     34.72 o 
   6  12   2      188.47      240.79     37.69 o 
   7  12   2        9.89       55.05     37.55 o 
  -8  13   2       25.69       85.64     40.98 o 
  -7  13   2       24.83       98.63     41.94 o 
  -6  13   2        7.46       18.84     36.53 o 
  -5  13   2        1.84       63.01     33.69 o 
  -4  13   2     1015.54     1036.07     35.48 o 
  -3  13   2      222.50      207.12     35.25 o 
  -2  13   2     1781.98     1761.43     35.70 o 
  -1  13   2      240.34      207.61     34.27 o 
   0  13   2     2187.84     2240.18     74.19 o 
   1  13   2      835.66      758.98     44.83 o 
   2  13   2      256.67      222.24     35.47 o 
   3  13   2     1045.11     1004.05     36.21 o 
   4  13   2       46.92       47.84     37.07 o 
   5  13   2      194.80      230.45     35.78 o 
   6  13   2       25.15       29.69     36.41 o 
  -8  14   2       49.31      105.39     44.27 o 
  -7  14   2       77.86      108.15     41.36 o 
  -6  14   2      164.57      196.72     37.67 o 
  -5  14   2       36.62       44.06     35.55 o 
  -4  14   2      172.81      155.46     34.80 o 
  -3  14   2     2723.04     2656.55     68.46 o 
  -2  14   2       93.88       91.02     32.81 o 
  -1  14   2     1323.15     1277.33     34.78 o 
   0  14   2       74.02       86.80     35.81 o 
   1  14   2      225.64      172.47     37.22 o 
   2  14   2       38.90       68.87     38.88 o 
   3  14   2      795.84      759.71     38.82 o 
   4  14   2      210.47      245.02     38.19 o 
   5  14   2      107.18      132.25     38.49 o 
   6  14   2      309.20      286.88     42.20 o 
  -8  15   2       56.59       49.49     43.73 o 
  -7  15   2      213.87      229.31     40.15 o 
  -6  15   2      173.19      144.97     37.88 o 
  -5  15   2       56.08       74.74     37.41 o 
  -4  15   2       87.68      117.52     37.72 o 
  -3  15   2       78.38       60.17     39.33 o 
  -2  15   2     3767.01     3785.31     62.41 o 
  -1  15   2      401.22      382.70     34.64 o 
   0  15   2     1458.03     1439.69     40.97 o 
   1  15   2      809.86      782.19     39.66 o 
   2  15   2      287.32      302.96     40.73 o 
   3  15   2      531.76      496.97     36.69 o 
   4  15   2        0.91      -37.17     38.35 o 
   5  15   2      588.92      595.78     44.15 o 
   6  15   2        2.31       94.11     45.11 o 
  -7  16   2       71.65      123.83     40.44 o 
  -6  16   2       39.13      100.15     37.68 o 
  -5  16   2      352.58      319.93     37.11 o 
  -4  16   2      972.86      947.07     38.97 o 
  -3  16   2       29.81       37.69     40.71 o 
  -2  16   2        0.06       49.29     38.22 o 
  -1  16   2     1347.25     1297.71     36.08 o 
   0  16   2       38.40       92.02     34.39 o 
   1  16   2      425.68      425.60     40.65 o 
   2  16   2       74.32      155.41     40.87 o 
   3  16   2      118.81      114.07     43.83 o 
   4  16   2      198.39      260.15     40.53 o 
   5  16   2      166.05      141.79     42.93 o 
   6  16   2       70.96      117.12     47.36 o 
  -7  17   2      180.22      234.82     42.18 o 
  -6  17   2      269.58      252.55     41.00 o 
  -5  17   2       12.70       49.89     41.35 o 
  -4  17   2     1220.89     1196.75     61.19 o 
  -3  17   2      213.67      207.21     41.27 o 
  -2  17   2      213.37      234.64     35.65 o 
  -1  17   2      100.21       81.72     37.20 o 
   0  17   2     1977.25     1920.07     51.22 o 
   1  17   2      736.25      744.70     41.08 o 
   2  17   2      348.30      417.89     43.44 o 
   3  17   2     1255.01     1266.44     55.74 o 
   4  17   2        1.70       14.47     43.57 o 
   5  17   2      141.25      192.30     43.76 o 
  -7  18   2       67.03       96.50     43.90 o 
  -6  18   2       34.19       17.03     43.17 o 
  -5  18   2      105.92      196.10     44.66 o 
  -4  18   2        9.74       46.74     46.17 o 
  -3  18   2      154.49      190.81     39.02 o 
  -2  18   2      930.43      830.09     37.27 o 
  -1  18   2        2.24       37.89     37.97 o 
   0  18   2      156.61      197.08     37.03 o 
   1  18   2      411.88      415.82     38.91 o 
   2  18   2      332.56      360.20     40.40 o 
   3  18   2      141.22      192.79     44.20 o 
   4  18   2        2.00       54.06     42.53 o 
   5  18   2       18.66      -23.77     45.16 o 
  -6  19   2      454.59      468.92     46.51 o 
  -5  19   2      310.66      368.78     44.88 o 
  -4  19   2      352.72      349.45     53.45 o 
  -3  19   2       32.25       60.27     39.27 o 
  -2  19   2      813.01      771.07     38.49 o 
  -1  19   2      593.21      567.31     38.88 o 
   0  19   2      354.37      363.90     38.26 o 
   1  19   2      568.20      605.92     40.74 o 
   2  19   2      404.73      434.18     40.67 o 
   3  19   2      442.19      448.46     46.95 o 
   4  19   2       10.53       26.11     43.57 o 
  -6  20   2        1.79       44.42     45.49 o 
  -5  20   2       23.87       22.98     50.78 o 
  -4  20   2       36.48      -40.50     54.98 o 
  -3  20   2       42.18       79.98     39.20 o 
  -2  20   2        0.05       20.91     38.64 o 
  -1  20   2      100.97       84.42     37.33 o 
   0  20   2       60.11      108.66     39.11 o 
   1  20   2       49.08       60.15     41.19 o 
   2  20   2       45.67       88.08     41.57 o 
   3  20   2       24.96       56.90     43.26 o 
   4  20   2       72.96       89.57     47.06 o 
  -5  21   2       33.42      131.64     62.59 o 
  -4  21   2     1124.71     1007.08     45.97 o 
  -3  21   2       30.94       31.61     39.31 o 
  -2  21   2      346.13      329.83     38.84 o 
  -1  21   2      318.17      304.94     39.53 o 
   0  21   2       74.41      121.45     44.07 o 
   1  21   2      442.93      503.72     42.61 o 
   2  21   2      289.65      259.28     42.66 o 
   3  21   2      426.46      493.72     44.96 o 
  -4  22   2        8.10       52.95     43.96 o 
  -3  22   2       78.86      145.44     41.89 o 
  -2  22   2        4.10       17.20     39.96 o 
  -1  22   2       22.27       53.41     40.46 o 
   0  22   2       40.92      101.93     47.97 o 
   1  22   2        0.07       73.81     42.07 o 
   2  22   2        0.08       28.90     44.73 o 
   3  22   2        5.29       70.48     48.45 o 
  -4  23   2      359.17      315.99     46.89 o 
  -3  23   2       31.70       75.73     43.10 o 
  -2  23   2      474.82      422.38     43.44 o 
  -1  23   2       11.15       37.91     40.49 o 
   0  23   2      320.26      249.33     49.87 o 
   1  23   2      295.11      350.53     46.04 o 
   2  23   2       37.42      103.04     46.09 o 
  -2  24   2       29.03       84.34     44.45 o 
  -1  24   2        0.14       63.55     43.90 o 
   0  24   2        0.45      -33.73     45.88 o 
   1  24   2        0.90       15.32     53.69 o 
 -10   1   3       70.27       96.21     37.30 o 
  -9   1   3       45.09       84.99     34.20 o 
  -8   1   3      167.29      204.78     32.56 o 
  -7   1   3       36.17       80.47     29.99 o 
  -6   1   3     1040.82     1027.62     31.23 o 
  -5   1   3       72.22       80.96     28.76 o 
  -4   1   3     1660.78     1611.26     32.59 o 
  -3   1   3     4312.29     4382.69     37.59 o 
  -2   1   3     3167.44     3321.76     37.61 o 
  -1   1   3     5336.20     5303.62     43.26 o 
   0   1   3     2270.02     2274.60     35.50 o 
   1   1   3     1941.87     1855.87     30.45 o 
   2   1   3      161.35      182.06     26.44 o 
   3   1   3      611.85      630.88     26.58 o 
   4   1   3      203.52      244.61     33.59 o 
   5   1   3     1143.80     1202.57     35.69 o 
   6   1   3      658.01      714.49     32.85 o 
   7   1   3      208.16      232.95     36.05 o 
 -10   2   3        5.46       82.05     37.81 o 
  -9   2   3       19.11       43.21     34.86 o 
  -8   2   3       53.37       53.77     32.14 o 
  -7   2   3       86.76      135.24     32.14 o 
  -6   2   3      501.07      498.95     29.56 o 
  -5   2   3      596.27      570.20     28.16 o 
  -4   2   3       99.45       70.27     26.13 o 
  -3   2   3      790.42      914.80     30.35 o 
  -2   2   3      133.52      144.55     28.33 o 
  -1   2   3      638.34      656.10     31.11 o 
   0   2   3      924.91      909.41     31.46 o 
   1   2   3      244.87      241.27     27.34 o 
   2   2   3       18.52       42.26     26.98 o 
   3   2   3      475.02      515.59     27.96 o 
   4   2   3        0.50       26.09     31.18 o 
   5   2   3      103.33       87.17     33.12 o 
   6   2   3       28.45       81.54     32.81 o 
   7   2   3       35.26       60.78     36.06 o 
 -10   3   3       52.96       98.35     36.11 o 
  -9   3   3       90.17      167.49     36.27 o 
  -8   3   3      486.36      555.60     35.46 o 
  -7   3   3        0.37       33.46     31.68 o 
  -6   3   3      283.14      232.55     31.18 o 
  -5   3   3      131.32       87.28     26.94 o 
  -4   3   3     4530.83     4491.09     43.99 o 
  -3   3   3     1096.82     1046.87     31.80 o 
  -2   3   3     1154.78     1123.27     30.99 o 
  -1   3   3     4477.28     4443.55     41.57 o 
   0   3   3      264.37      250.89     31.28 o 
   1   3   3      411.14      356.85     26.92 o 
   2   3   3      512.12      536.22     29.74 o 
   3   3   3     4161.04     4168.94     99.01 o 
   4   3   3      344.22      328.90     31.63 o 
   5   3   3      622.67      624.30     32.17 o 
   6   3   3      293.54      294.57     33.16 o 
   7   3   3       22.17       12.36     38.04 o 
 -10   4   3       51.43       54.63     39.66 o 
  -9   4   3        1.97       35.45     36.62 o 
  -8   4   3       23.88       33.14     33.21 o 
  -7   4   3      697.01      657.99     33.76 o 
  -6   4   3        7.52       -0.21     30.98 o 
  -5   4   3     1333.81     1446.04     36.68 o 
  -4   4   3     1320.70     1344.37     30.33 o 
  -3   4   3     1465.46     1508.81     32.02 o 
  -2   4   3     2486.29     2577.37     35.04 o 
  -1   4   3     1207.52     1196.20     32.61 o 
   0   4   3     2023.84     2006.89     32.93 o 
   1   4   3       33.49       46.18     27.16 o 
   2   4   3      328.03      390.97     33.89 o 
   3   4   3      889.37      907.36     35.84 o 
   4   4   3      198.62      183.33     28.37 o 
   5   4   3      591.02      579.68     31.38 o 
   6   4   3      102.74      128.23     32.61 o 
   7   4   3       25.34       64.15     33.87 o 
 -10   5   3       70.81      158.91     39.20 o 
  -9   5   3        0.89       -0.51     38.23 o 
  -8   5   3      480.37      482.12     33.92 o 
  -7   5   3        4.05       40.31     31.80 o 
  -6   5   3     1718.04     1675.42     31.95 o 
  -5   5   3       46.89       50.94     28.99 o 
  -4   5   3       34.07       15.93     28.43 o 
  -3   5   3      301.25      257.09     28.74 o 
  -2   5   3     4225.14     4264.42     42.80 o 
  -1   5   3     1512.09     1448.64     31.97 o 
   0   5   3      953.31     1053.84     29.79 o 
   1   5   3     5982.07     5910.15     48.98 o 
   2   5   3      311.19      270.86     38.02 o 
   3   5   3     1833.47     1824.47     68.60 o 
   4   5   3      154.26      160.82     29.56 o 
   5   5   3      532.68      522.96     31.87 o 
   6   5   3      110.83      117.12     33.03 o 
   7   5   3       40.23       20.89     38.92 o 
 -10   6   3        1.43       84.23     38.09 o 
  -9   6   3      191.70      178.48     35.42 o 
  -8   6   3      174.44      178.80     33.47 o 
  -7   6   3        3.02       44.70     34.39 o 
  -6   6   3      106.14      108.35     31.24 o 
  -5   6   3     2278.46     2232.64     44.63 o 
  -4   6   3     2305.65     2439.62     39.91 o 
  -3   6   3      319.68      435.57     29.79 o 
  -2   6   3     1052.51     1058.37     33.98 o 
  -1   6   3      873.95      926.27     31.65 o 
   0   6   3     2791.39     2934.14     58.05 o 
   1   6   3      234.85      268.45     28.78 o 
   2   6   3     1242.72     1223.22     42.70 o 
   3   6   3     2307.30     2316.06    133.45 o 
   4   6   3       21.13       51.86     33.11 o 
   5   6   3        4.84       45.42     31.15 o 
   6   6   3        6.71       44.79     36.75 o 
   7   6   3      208.90      215.25     39.17 o 
  -9   7   3        8.96       69.22     38.02 o 
  -8   7   3      246.02      279.07     33.93 o 
  -7   7   3       59.75       73.14     34.17 o 
  -6   7   3      979.03      968.93     33.66 o 
  -5   7   3       39.80       52.59     33.88 o 
  -4   7   3     2487.87     2285.83     33.28 o 
  -3   7   3        7.35       38.53     30.44 o 
  -2   7   3      117.03      115.13     28.20 o 
  -1   7   3     1236.30     1253.62     35.75 o 
   0   7   3      826.85      907.87     39.44 o 
   1   7   3    10237.13    10556.47    244.63 o 
   2   7   3      634.08      591.09     31.43 o 
   3   7   3     1300.86     1219.28     41.51 o 
   4   7   3       92.49      105.18     33.29 o 
   5   7   3       39.27       51.91     32.16 o 
   6   7   3       26.75       56.36     34.74 o 
   7   7   3       59.42      104.75     38.60 o 
  -9   8   3       18.65       54.30     36.36 o 
  -8   8   3        0.36       49.98     34.31 o 
  -7   8   3      870.83      801.72     35.36 o 
  -6   8   3        4.13       62.96     33.42 o 
  -5   8   3      891.32      872.93     34.75 o 
  -4   8   3      426.04      378.22     31.03 o 
  -3   8   3      852.72      787.29     32.22 o 
  -2   8   3     5534.90     5956.25    143.89 o 
  -1   8   3      570.24      646.19     32.83 o 
   0   8   3     1284.84     1279.32     35.42 o 
   1   8   3      792.84      833.77     30.75 o 
   2   8   3      617.90      638.37     32.29 o 
   3   8   3       18.13       24.18     32.68 o 
   4   8   3      611.08      582.01     31.30 o 
   5   8   3      561.37      525.92     33.04 o 
   6   8   3        5.49       38.71     38.64 o 
   7   8   3        3.41       45.91     39.84 o 
  -9   9   3       60.26       76.27     38.30 o 
  -8   9   3      154.82      186.20     37.40 o 
  -7   9   3       27.98       65.90     34.94 o 
  -6   9   3     1481.20     1445.36     37.05 o 
  -5   9   3      517.62      559.99     32.50 o 
  -4   9   3     1032.84      986.53     31.60 o 
  -3   9   3      371.69      401.06     30.70 o 
  -2   9   3      340.34      334.04     28.19 o 
  -1   9   3     2364.72     2378.23     63.55 o 
   0   9   3       17.25       20.73     29.87 o 
   1   9   3     2625.02     2582.98     50.01 o 
   2   9   3        0.15       31.52     33.18 o 
   3   9   3     1244.86     1237.55     40.89 o 
   4   9   3      628.52      576.86     35.21 o 
   5   9   3       25.56       29.73     32.44 o 
   6   9   3       45.70      110.19     41.22 o 
   7   9   3        0.66       67.14     37.30 o 
  -9  10   3       14.27       60.20     41.34 o 
  -8  10   3        0.97        1.74     39.64 o 
  -7  10   3      896.97      870.43     39.42 o 
  -6  10   3       39.05       75.85     33.21 o 
  -5  10   3     1148.60     1072.86     35.21 o 
  -4  10   3      459.00      483.97     31.93 o 
  -3  10   3     1043.68     1022.97     32.59 o 
  -2  10   3     1803.46     1804.05     41.28 o 
  -1  10   3     1165.63     1434.48     39.45 o 
   0  10   3     3043.04     3328.73     94.90 o 
   1  10   3       97.67       62.79     30.44 o 
   2  10   3      981.86      966.46     32.77 o 
   3  10   3        6.19       22.06     36.51 o 
   4  10   3      341.68      354.85     34.26 o 
   5  10   3      166.41      187.70     36.02 o 
   6  10   3       53.61       58.00     37.76 o 
   7  10   3       64.86       40.11     46.62 o 
  -9  11   3       82.13       43.57     45.93 o 
  -8  11   3      274.78      274.81     41.70 o 
  -7  11   3       18.45       21.16     38.65 o 
  -6  11   3      394.39      387.14     36.07 o 
  -5  11   3       56.87       51.68     33.49 o 
  -4  11   3      662.19      624.53     36.50 o 
  -3  11   3     2844.33     2783.38     40.24 o 
  -2  11   3      785.68      721.91     30.65 o 
  -1  11   3     1421.77     1423.08     34.59 o 
   0  11   3       24.43        8.04     36.76 o 
   1  11   3      814.67      796.80     33.58 o 
   2  11   3      185.82      202.24     31.92 o 
   3  11   3      284.32      272.85     32.10 o 
   4  11   3       70.04       77.45     37.10 o 
   5  11   3       58.00       76.46     37.02 o 
   6  11   3      175.03      197.42     41.86 o 
  -9  12   3      244.03      282.67     46.37 o 
  -8  12   3       53.43       91.51     41.04 o 
  -7  12   3       21.95       36.68     37.86 o 
  -6  12   3      106.58      130.22     34.71 o 
  -5  12   3     1528.52     1482.24     36.82 o 
  -4  12   3      176.63      226.76     39.66 o 
  -3  12   3      512.22      536.00     33.51 o 
  -2  12   3     2239.99     2368.21     51.11 o 
  -1  12   3       99.41      119.56     35.81 o 
   0  12   3     1787.25     1843.53     80.11 o 
   1  12   3      188.60      163.69     32.42 o 
   2  12   3      750.56      763.19     35.76 o 
   3  12   3        0.33       49.90     33.88 o 
   4  12   3      503.01      497.85     34.46 o 
   5  12   3        8.20       30.13     38.45 o 
   6  12   3       57.58       63.94     45.03 o 
  -8  13   3      209.88      231.95     41.60 o 
  -7  13   3       99.88      103.50     37.93 o 
  -6  13   3      322.88      364.75     36.91 o 
  -5  13   3      540.40      521.38     35.28 o 
  -4  13   3      701.67      704.13     41.31 o 
  -3  13   3      880.60      890.76     34.78 o 
  -2  13   3      229.64      164.94     34.20 o 
  -1  13   3     1544.21     1577.33     61.15 o 
   0  13   3        2.18       -8.01     36.06 o 
   1  13   3       53.18       84.04     32.43 o 
   2  13   3       89.61      130.34     33.23 o 
   3  13   3      108.77      148.19     34.62 o 
   4  13   3       63.28       52.29     35.34 o 
   5  13   3       83.22       90.27     40.31 o 
   6  13   3       34.59       95.85     42.14 o 
  -8  14   3       14.53       31.93     43.17 o 
  -7  14   3      450.00      510.96     47.80 o 
  -6  14   3      108.38       92.26     36.19 o 
  -5  14   3      117.53      174.70     37.61 o 
  -4  14   3     1058.17     1107.32     47.17 o 
  -3  14   3      730.94      762.92     39.02 o 
  -2  14   3     1140.36     1122.80     35.12 o 
  -1  14   3      541.55      560.43     39.00 o 
   0  14   3     1008.49     1029.47     58.23 o 
   1  14   3      139.92      186.98     43.70 o 
   2  14   3      949.14      910.00     37.13 o 
   3  14   3       61.67       99.09     35.36 o 
   4  14   3      319.42      293.89     37.78 o 
   5  14   3      171.87      144.93     37.34 o 
   6  14   3      166.90      150.66     39.72 o 
  -8  15   3       78.24      142.89     44.51 o 
  -7  15   3       38.98       47.16     42.04 o 
  -6  15   3      501.69      491.80     40.91 o 
  -5  15   3       65.94       71.15     33.47 o 
  -4  15   3      340.18      310.95     46.61 o 
  -3  15   3     1064.33      996.26     38.25 o 
  -2  15   3       64.73       63.74     34.84 o 
  -1  15   3      339.76      318.70     34.27 o 
   0  15   3       68.88      109.72     42.62 o 
   1  15   3       31.58       31.31     43.40 o 
   2  15   3       34.92       25.89     35.47 o 
   3  15   3       17.56       26.94     35.92 o 
   4  15   3       56.65       59.25     40.32 o 
   5  15   3       79.12       74.35     39.38 o 
  -8  16   3       12.45       37.55     44.69 o 
  -7  16   3      200.06      231.82     42.97 o 
  -6  16   3       70.93      144.28     39.42 o 
  -5  16   3      120.37      149.19     46.77 o 
  -4  16   3        7.30       -4.81     40.88 o 
  -3  16   3     1212.93     1193.81     38.83 o 
  -2  16   3     1141.79     1143.49     37.41 o 
  -1  16   3      834.92      847.50     37.57 o 
   0  16   3     1293.33     1256.35     38.09 o 
   1  16   3       37.46       75.14     40.31 o 
   2  16   3      623.30      653.75     42.86 o 
   3  16   3       50.90       64.64     43.19 o 
   4  16   3      533.05      461.80     42.46 o 
   5  16   3      112.92      163.49     41.13 o 
  -7  17   3       16.66        7.81     41.61 o 
  -6  17   3      142.71      159.01     42.91 o 
  -5  17   3      206.48      191.09     48.21 o 
  -4  17   3      464.61      410.67     45.56 o 
  -3  17   3       71.39       71.75     35.46 o 
  -2  17   3        2.65       25.57     39.62 o 
  -1  17   3      134.54      138.94     36.06 o 
   0  17   3        0.16        6.44     35.65 o 
   1  17   3       81.54      128.80     39.26 o 
   2  17   3       40.06       45.73     41.95 o 
   3  17   3       50.73       35.41     42.58 o 
   4  17   3       46.05       64.38     43.56 o 
   5  17   3       17.95       42.06     43.43 o 
  -7  18   3      207.53      229.23     44.34 o 
  -6  18   3        1.51       30.46     51.55 o 
  -5  18   3     1067.24     1015.21     59.90 o 
  -4  18   3       72.72       66.18     40.64 o 
  -3  18   3      144.53      183.61     39.42 o 
  -2  18   3      102.76      110.34     39.28 o 
  -1  18   3      886.77      905.46     38.30 o 
   0  18   3     1519.23     1510.22     51.79 o 
   1  18   3      119.53      107.47     37.14 o 
   2  18   3     1079.89     1034.53     48.45 o 
   3  18   3      170.39      204.58     42.19 o 
   4  18   3      162.04      199.52     45.97 o 
  -6  19   3        3.41       48.32     47.43 o 
  -5  19   3       13.50       60.14     45.47 o 
  -4  19   3       43.95       29.16     44.19 o 
  -3  19   3        0.27       38.18     39.68 o 
  -2  19   3      455.60      408.73     36.98 o 
  -1  19   3       44.73       55.22     35.66 o 
   0  19   3       99.15      133.93     39.75 o 
   1  19   3       44.90      101.97     39.52 o 
   2  19   3       40.37        5.87     44.03 o 
   3  19   3       20.07        1.19     50.42 o 
   4  19   3        0.92       22.19     49.07 o 
  -6  20   3        5.53       54.45     51.70 o 
  -5  20   3      528.59      517.84     47.54 o 
  -4  20   3      157.53      188.34     47.57 o 
  -3  20   3     1022.93      914.79     42.66 o 
  -2  20   3      156.73      161.72     37.81 o 
  -1  20   3      110.98      121.52     38.95 o 
   0  20   3      413.61      432.26     41.67 o 
   1  20   3       24.78       53.20     40.87 o 
   2  20   3     1227.31     1089.13     43.47 o 
   3  20   3       19.10      -35.98     45.10 o 
  -5  21   3       10.93       24.32     54.00 o 
  -4  21   3        0.47       20.07     49.30 o 
  -3  21   3       38.45       70.52     40.58 o 
  -2  21   3        0.66       -7.92     39.52 o 
  -1  21   3       28.30       64.86     43.67 o 
   0  21   3      471.21      448.06     42.50 o 
   1  21   3       73.58      120.28     41.17 o 
   2  21   3       45.07      100.61     41.94 o 
   3  21   3        1.19       60.80     42.80 o 
  -5  22   3      455.57      480.65     55.06 o 
  -4  22   3       92.50      122.51     49.96 o 
  -3  22   3      313.93      328.40     41.97 o 
  -2  22   3      152.58      144.68     41.47 o 
  -1  22   3      211.78      188.27     46.36 o 
   0  22   3      446.27      421.94     44.18 o 
   1  22   3       15.02       63.56     45.96 o 
   2  22   3      368.21      398.01     44.76 o 
  -4  23   3        0.97       17.62     48.95 o 
  -3  23   3        1.02        5.32     42.37 o 
  -2  23   3       10.22       46.80     40.94 o 
  -1  23   3       37.72       52.81     44.42 o 
   0  23   3       56.17       44.61     42.98 o 
   1  23   3        0.02       52.57     42.80 o 
  -2  24   3      500.20      426.66     44.08 o 
  -1  24   3      158.63      169.06     46.77 o 
   0  24   3      193.09      170.92     50.32 o 
 -10   0   4       38.42       66.78     54.60 o 
  -9   0   4      310.08      384.26     51.07 o 
  -8   0   4       77.13      116.14     44.43 o 
  -7   0   4      292.64      290.84     43.23 o 
  -6   0   4     2212.33     2208.88     64.22 o 
  -5   0   4     1101.65     1165.79     41.07 o 
  -4   0   4     6872.91     6803.71     68.29 o 
  -3   0   4     1161.34     1175.69     40.19 o 
  -2   0   4     3683.61     3208.03     48.77 o 
  -1   0   4     1877.50     1933.96     43.91 o 
   0   0   4     6631.11     6284.42     56.59 o 
   1   0   4       12.33       -3.39     39.38 o 
   2   0   4        5.92       28.92     37.95 o 
   3   0   4     1737.40     1608.76     99.08 o 
   4   0   4       32.96        4.23     61.38 o 
   5   0   4     1097.36     1060.02     60.64 o 
   6   0   4      280.70      319.95     49.32 o 
   7   0   4       61.53      138.22     52.13 o 
 -10   1   4       10.54       -0.54     35.24 o 
  -9   1   4        2.17        4.38     34.48 o 
  -8   1   4       25.66       58.26     31.75 o 
  -7   1   4      102.26       84.28     30.56 o 
  -6   1   4      332.49      304.02     30.60 o 
  -5   1   4      910.10      935.87     29.25 o 
  -4   1   4       21.70       22.07     27.57 o 
  -3   1   4       14.82       54.24     25.24 o 
  -2   1   4      517.49      520.53     26.13 o 
  -1   1   4      451.96      406.02     27.69 o 
   0   1   4       37.45       65.92     27.13 o 
   1   1   4      145.40      169.45     27.97 o 
   2   1   4      102.48      126.97     27.06 o 
   3   1   4       74.73      102.77     34.38 o 
   4   1   4        0.80       18.13     38.39 o 
   5   1   4        5.87       27.90     34.04 o 
   6   1   4        0.19       14.87     38.14 o 
   7   1   4        0.67      -27.98     35.23 o 
 -10   2   4        4.16        7.16     37.25 o 
  -9   2   4      370.31      428.14     34.71 o 
  -8   2   4      364.31      395.08     32.58 o 
  -7   2   4      519.49      599.67     30.55 o 
  -6   2   4     1303.80     1289.69     33.87 o 
  -5   2   4        0.83        0.41     29.72 o 
  -4   2   4     6156.65     6164.65     54.36 o 
  -3   2   4      141.71      157.63     25.95 o 
  -2   2   4    10984.97    10728.94     62.56 o 
  -1   2   4      256.33      265.88     27.56 o 
   0   2   4      281.58      201.09     27.01 o 
   1   2   4     3674.89     3545.77     52.49 o 
   2   2   4      964.62      921.68     31.20 o 
   3   2   4     1094.15      986.88     43.34 o 
   4   2   4       35.90       19.06     42.90 o 
   5   2   4      463.99      487.90     33.72 o 
   6   2   4       31.82       74.90     37.40 o 
   7   2   4       68.60      158.10     40.22 o 
 -10   3   4       51.87       61.35     37.53 o 
  -9   3   4        3.91       13.41     34.20 o 
  -8   3   4       24.53        4.23     31.75 o 
  -7   3   4      172.93      161.42     32.62 o 
  -6   3   4       13.82       35.05     30.86 o 
  -5   3   4        2.56       22.22     29.37 o 
  -4   3   4      107.47       90.83     27.21 o 
  -3   3   4     1569.85     1597.03     31.25 o 
  -2   3   4       34.64       38.01     26.52 o 
  -1   3   4      652.73      538.32     27.41 o 
   0   3   4      113.70      148.15     27.28 o 
   1   3   4      739.71      717.22     27.61 o 
   2   3   4       36.95       39.89     29.97 o 
   3   3   4      323.90      356.27     41.99 o 
   4   3   4       14.45       17.05     41.17 o 
   5   3   4       10.81       29.83     31.05 o 
   6   3   4       86.28      143.01     39.29 o 
   7   3   4       31.40       13.92     47.16 o 
 -10   4   4       41.04       84.98     38.44 o 
  -9   4   4      238.89      240.08     34.54 o 
  -8   4   4      643.11      677.58     34.75 o 
  -7   4   4      562.44      556.00     33.95 o 
  -6   4   4     1661.84     1578.05     34.37 o 
  -5   4   4     1088.86     1139.01     33.20 o 
  -4   4   4     4369.48     4510.65     42.81 o 
  -3   4   4        2.31       -2.49     29.52 o 
  -2   4   4     1195.74     1117.76     29.64 o 
  -1   4   4     4101.41     4236.85     43.33 o 
   0   4   4     2261.11     2097.71     30.40 o 
   1   4   4      816.15      760.66     27.71 o 
   2   4   4      818.40      836.90     33.84 o 
   3   4   4     1621.20     1548.02     63.84 o 
   4   4   4       12.35       55.54     36.05 o 
   5   4   4      303.23      297.53     37.26 o 
   6   4   4       41.68       92.59     39.47 o 
   7   4   4       66.49       77.62     45.78 o 
 -10   5   4        0.19       62.97     42.16 o 
  -9   5   4        9.22       61.14     35.67 o 
  -8   5   4      300.80      281.54     35.29 o 
  -7   5   4       16.07       51.74     32.08 o 
  -6   5   4       72.20       70.60     30.41 o 
  -5   5   4      884.91      823.58     33.21 o 
  -4   5   4      194.47      203.62     27.92 o 
  -3   5   4      768.73      735.40     31.12 o 
  -2   5   4      364.82      475.92     28.32 o 
  -1   5   4     1706.66     1640.64     29.85 o 
   0   5   4      106.84      114.88     26.35 o 
   1   5   4       23.63       23.27     26.89 o 
   2   5   4       25.89       64.21     35.51 o 
   3   5   4      206.67      159.64     42.80 o 
   4   5   4      308.31      334.35     34.65 o 
   5   5   4       48.98       68.59     37.70 o 
   6   5   4        1.04      -29.88     41.24 o 
   7   5   4       42.57       89.14     48.80 o 
 -10   6   4      142.73      149.85     41.62 o 
  -9   6   4      138.80      117.68     37.57 o 
  -8   6   4      343.02      361.57     38.45 o 
  -7   6   4      357.00      394.26     31.64 o 
  -6   6   4     1948.98     1977.08     33.89 o 
  -5   6   4     1088.27     1090.39     34.11 o 
  -4   6   4     1533.65     1413.82     31.39 o 
  -3   6   4      367.94      440.27     28.92 o 
  -2   6   4     3198.11     3394.63     35.75 o 
  -1   6   4      200.60      207.31     27.36 o 
   0   6   4     1431.09     1463.33     32.46 o 
   1   6   4     4126.08     4072.31     82.10 o 
   2   6   4        2.98       40.99     30.00 o 
   3   6   4      606.37      598.24     43.05 o 
   4   6   4      226.09      270.74     34.66 o 
   5   6   4      175.04      221.22     41.75 o 
   6   6   4       14.93      -16.95     43.96 o 
 -10   7   4       74.57      110.18     38.17 o 
  -9   7   4       68.86       80.54     36.92 o 
  -8   7   4       13.13       47.13     37.47 o 
  -7   7   4      726.73      745.61     33.59 o 
  -6   7   4      311.56      311.43     35.82 o 
  -5   7   4      824.36      854.05     40.11 o 
  -4   7   4       95.83      100.27     29.55 o 
  -3   7   4       13.51       65.77     28.27 o 
  -2   7   4       70.75       94.32     28.29 o 
  -1   7   4     1600.95     1701.31     33.40 o 
   0   7   4      205.02      172.30     34.10 o 
   1   7   4     1894.62     1992.04     37.23 o 
   2   7   4     1410.47     1316.25     33.64 o 
   3   7   4       71.31      116.77     33.15 o 
   4   7   4       87.97       92.78     34.55 o 
   5   7   4        3.68       25.44     42.01 o 
   6   7   4      161.11      173.20     43.77 o 
 -10   8   4        1.43       40.74     42.20 o 
  -9   8   4       70.85       93.56     37.00 o 
  -8   8   4      342.91      379.94     38.05 o 
  -7   8   4      541.74      510.03     37.70 o 
  -6   8   4     2147.12     2154.83     52.04 o 
  -5   8   4       19.43       62.91     38.73 o 
  -4   8   4     1431.39     1305.89     32.30 o 
  -3   8   4     1001.12     1065.29     30.15 o 
  -2   8   4      237.35      186.68     29.98 o 
  -1   8   4     1789.28     1782.08     35.81 o 
   0   8   4     1583.94     1547.08     46.49 o 
   1   8   4     1224.85     1160.14     32.25 o 
   2   8   4      551.04      548.82     33.15 o 
   3   8   4      424.97      470.29     34.80 o 
   4   8   4       31.75       49.48     33.46 o 
   5   8   4      432.03      387.37     37.97 o 
   6   8   4        6.54       52.87     44.89 o 
  -9   9   4       69.91       78.91     39.73 o 
  -8   9   4      218.84      184.19     39.84 o 
  -7   9   4      583.18      539.95     37.18 o 
  -6   9   4      262.11      259.86     34.34 o 
  -5   9   4      559.68      557.52     34.58 o 
  -4   9   4      483.55      517.45     30.95 o 
  -3   9   4     1822.82     1865.15     39.06 o 
  -2   9   4      128.25      145.36     34.50 o 
  -1   9   4      270.66      250.95     29.40 o 
   0   9   4      252.52      234.67     33.89 o 
   1   9   4     1250.93     1294.64     35.63 o 
   2   9   4      138.87      154.46     33.22 o 
   3   9   4      245.75      258.82     35.50 o 
   4   9   4      951.11      900.29     35.70 o 
   5   9   4        4.12       44.97     38.87 o 
   6   9   4       26.76       46.79     40.29 o 
  -9  10   4      396.48      391.40     41.55 o 
  -8  10   4      203.50      208.67     42.11 o 
  -7  10   4       59.49       75.66     34.41 o 
  -6  10   4      383.29      355.77     33.71 o 
  -5  10   4        1.15       27.70     35.46 o 
  -4  10   4     1126.15     1100.88     33.35 o 
  -3  10   4      415.51      519.93     33.40 o 
  -2  10   4     2600.85     2629.47     57.25 o 
  -1  10   4      651.74      811.30     36.96 o 
   0  10   4      973.40      923.54     31.11 o 
   1  10   4     1070.56     1045.43     38.22 o 
   2  10   4        3.04       24.48     35.96 o 
   3  10   4     1235.05     1219.84     37.91 o 
   4  10   4       23.82       39.78     33.48 o 
   5  10   4       35.34       32.61     35.79 o 
   6  10   4        0.44       90.61     42.51 o 
  -9  11   4       15.68       94.28     43.17 o 
  -8  11   4       39.81       70.23     41.07 o 
  -7  11   4      330.96      296.94     39.63 o 
  -6  11   4      437.33      430.88     42.05 o 
  -5  11   4     1343.72     1272.10     43.89 o 
  -4  11   4      751.27      738.16     34.33 o 
  -3  11   4     1661.97     1655.50     36.82 o 
  -2  11   4      188.24      203.85     30.76 o 
  -1  11   4      872.39      918.21     36.94 o 
   0  11   4      714.75      739.69     33.42 o 
   1  11   4      318.07      351.95     31.38 o 
   2  11   4      316.73      312.72     39.17 o 
   3  11   4      474.49      460.08     38.53 o 
   4  11   4       85.37      128.20     35.79 o 
   5  11   4        8.38       15.94     36.22 o 
   6  11   4      145.28      164.38     43.64 o 
  -9  12   4      180.36      205.77     44.11 o 
  -8  12   4       40.88       79.63     41.37 o 
  -7  12   4       86.28      103.51     39.19 o 
  -6  12   4      317.89      356.67     38.81 o 
  -5  12   4        0.96       38.48     36.33 o 
  -4  12   4     1253.17     1230.88     36.79 o 
  -3  12   4       34.32       48.75     31.23 o 
  -2  12   4      869.00      835.72     33.08 o 
  -1  12   4      335.46      344.86     38.39 o 
   0  12   4      371.33      377.61     32.91 o 
   1  12   4       17.03      -19.21     31.79 o 
   2  12   4       45.56      120.57     39.43 o 
   3  12   4      426.07      431.69     36.41 o 
   4  12   4        5.82       27.82     35.10 o 
   5  12   4      217.25      231.27     36.44 o 
   6  12   4       71.32       28.52     40.91 o 
  -9  13   4       41.96       62.75     45.12 o 
  -8  13   4      479.74      405.68     42.25 o 
  -7  13   4        6.45       52.37     37.18 o 
  -6  13   4      221.51      207.47     46.03 o 
  -5  13   4     1273.74     1245.79     38.97 o 
  -4  13   4        0.01        7.24     39.10 o 
  -3  13   4     2851.16     2785.44     53.32 o 
  -2  13   4        0.95       -2.23     32.87 o 
  -1  13   4     1319.52     1415.28     46.51 o 
   0  13   4      148.76      142.53     34.11 o 
   1  13   4      153.22      175.69     33.45 o 
   2  13   4      313.82      334.82     39.74 o 
   3  13   4       44.55       32.29     34.73 o 
   4  13   4      255.95      249.24     36.12 o 
   5  13   4       41.26       21.18     39.60 o 
  -8  14   4      177.82      132.87     43.50 o 
  -7  14   4      185.84      130.59     47.60 o 
  -6  14   4      111.93      127.08     44.56 o 
  -5  14   4        6.61       30.84     38.41 o 
  -4  14   4      493.93      423.18     40.38 o 
  -3  14   4       65.45       85.56     33.46 o 
  -2  14   4      808.39      809.61     38.62 o 
  -1  14   4      158.25      112.78     44.17 o 
   0  14   4       42.63       29.44     38.27 o 
   1  14   4      178.88      185.18     35.46 o 
   2  14   4       11.92       -6.96     39.59 o 
   3  14   4       58.47      108.11     37.52 o 
   4  14   4       34.23       41.75     40.29 o 
   5  14   4      167.11      195.92     44.00 o 
  -8  15   4      197.15      155.89     42.53 o 
  -7  15   4      210.19      262.52     49.65 o 
  -6  15   4      346.84      360.37     45.56 o 
  -5  15   4      208.52      207.37     42.78 o 
  -4  15   4      105.89       79.17     40.93 o 
  -3  15   4     2445.09     2295.99     37.89 o 
  -2  15   4       48.79       79.47     39.08 o 
  -1  15   4     1642.16     1697.26     43.77 o 
   0  15   4      182.30      197.21     44.38 o 
   1  15   4      212.70      245.77     40.21 o 
   2  15   4      119.31      145.06     41.86 o 
   3  15   4       17.65       72.00     41.82 o 
   4  15   4      370.37      312.80     41.51 o 
   5  15   4        0.17       30.22     40.48 o 
  -8  16   4        7.45      145.65     46.96 o 
  -7  16   4       11.08      -47.25     49.37 o 
  -6  16   4      498.54      413.41     39.81 o 
  -5  16   4      241.78      259.89     43.94 o 
  -4  16   4      114.94      121.14     41.21 o 
  -3  16   4       52.15       61.21     37.63 o 
  -2  16   4       82.85       85.92     34.93 o 
  -1  16   4      516.56      471.82     43.65 o 
   0  16   4       71.48       79.75     44.18 o 
   1  16   4       49.88       60.56     43.89 o 
   2  16   4       33.44       49.06     36.69 o 
   3  16   4       55.75       58.67     42.69 o 
   4  16   4       32.86       92.79     43.63 o 
  -7  17   4       15.18       34.25     52.22 o 
  -6  17   4      275.99      218.94     44.35 o 
  -5  17   4      729.52      734.66     51.56 o 
  -4  17   4      311.00      306.43     42.84 o 
  -3  17   4      922.78      933.81     40.59 o 
  -2  17   4       54.89       35.23     37.99 o 
  -1  17   4      906.38      953.68     38.70 o 
   0  17   4       43.06       57.58     47.25 o 
   1  17   4      535.06      531.12     45.83 o 
   2  17   4      385.33      363.77     42.38 o 
   3  17   4       25.70      102.91     42.56 o 
   4  17   4      260.17      267.15     41.73 o 
  -7  18   4        0.21       29.01     50.05 o 
  -6  18   4        5.88       14.17     45.34 o 
  -5  18   4      110.82      177.99     41.24 o 
  -4  18   4      618.80      557.26     43.83 o 
  -3  18   4        0.10       37.24     36.54 o 
  -2  18   4       59.58       83.36     37.83 o 
  -1  18   4      171.84      148.30     39.27 o 
   0  18   4      185.28      170.93     38.84 o 
   1  18   4      154.86      156.60     43.82 o 
   2  18   4      133.03      173.13     43.18 o 
   3  18   4       17.60       50.08     44.65 o 
   4  18   4        1.80       35.40     50.57 o 
  -7  19   4      225.33      131.76     47.96 o 
  -6  19   4      262.02      282.05     46.08 o 
  -5  19   4      282.06      255.48     45.52 o 
  -4  19   4       30.75       15.76     44.36 o 
  -3  19   4      220.69      242.38     38.79 o 
  -2  19   4      231.82      209.13     36.08 o 
  -1  19   4     1061.20     1096.51     39.68 o 
   0  19   4      237.03      327.88     39.11 o 
   1  19   4      500.10      502.95     43.38 o 
   2  19   4      462.72      453.05     44.28 o 
   3  19   4        7.12       75.15     46.95 o 
  -6  20   4       14.46       53.37     47.85 o 
  -5  20   4        4.60       34.80     46.61 o 
  -4  20   4        8.18       72.15     43.94 o 
  -3  20   4       11.88       -1.00     42.80 o 
  -2  20   4       48.01       19.35     37.24 o 
  -1  20   4       37.67       59.00     39.44 o 
   0  20   4       54.76       63.37     41.73 o 
   1  20   4       27.67       68.12     40.73 o 
   2  20   4        0.59       27.21     45.51 o 
   3  20   4       12.08       68.96     47.92 o 
  -5  21   4      278.94      293.16     46.21 o 
  -4  21   4      106.57      109.34     48.54 o 
  -3  21   4      321.16      314.05     40.49 o 
  -2  21   4      100.16       69.15     41.72 o 
  -1  21   4      377.53      388.95     41.66 o 
   0  21   4       96.18       77.50     41.83 o 
   1  21   4      293.47      265.57     44.41 o 
   2  21   4      540.80      584.33     47.53 o 
  -5  22   4        0.61      -27.99     51.07 o 
  -4  22   4       31.61       51.10     50.42 o 
  -3  22   4        5.33       10.62     41.53 o 
  -2  22   4       14.22       72.02     44.78 o 
  -1  22   4       73.11      115.45     43.80 o 
   0  22   4      178.86      166.76     44.04 o 
   1  22   4       57.65       62.83     44.12 o 
  -4  23   4       28.65       60.18     49.87 o 
  -3  23   4      344.80      368.15     43.67 o 
  -2  23   4       20.21       36.83     42.33 o 
  -1  23   4      227.55      270.38     44.29 o 
   0  23   4       28.92       39.91     45.33 o 
 -10   1   5       58.10       80.99     40.86 o 
  -9   1   5      939.13      918.29     40.84 o 
  -8   1   5       14.21       -2.48     34.64 o 
  -7   1   5     1954.03     2009.06     39.57 o 
  -6   1   5     1658.25     1770.77     32.03 o 
  -5   1   5     3844.84     4004.39     39.38 o 
  -4   1   5    16376.47    17064.16    191.17 o 
  -3   1   5     3832.65     3951.54     47.54 o 
  -2   1   5    21883.20    21369.60     99.76 o 
  -1   1   5      724.98      714.37     27.41 o 
   0   1   5     5599.10     5126.47     65.41 o 
   1   1   5      333.64      369.01     27.50 o 
   2   1   5     1511.89     1365.51     31.69 o 
   3   1   5     1347.64     1366.40     41.89 o 
   4   1   5      334.16      352.21     34.65 o 
   5   1   5      516.53      593.45     38.01 o 
   6   1   5        3.33       61.40     39.94 o 
 -10   2   5       81.51       75.70     42.40 o 
  -9   2   5       30.60       47.40     39.24 o 
  -8   2   5      261.02      292.33     34.05 o 
  -7   2   5       66.50       78.67     31.26 o 
  -6   2   5        8.38       39.02     27.94 o 
  -5   2   5       11.71       23.07     27.45 o 
  -4   2   5       14.19       40.07     28.83 o 
  -3   2   5      694.20      748.23     26.99 o 
  -2   2   5      798.21      852.58     27.25 o 
  -1   2   5       10.77       19.72     27.77 o 
   0   2   5     1743.45     1858.56     30.30 o 
   1   2   5        6.69       14.78     29.61 o 
   2   2   5      162.67      175.88     34.48 o 
   3   2   5        2.54       66.37     40.47 o 
   4   2   5       47.69       55.56     33.72 o 
   5   2   5       39.86      109.48     38.23 o 
   6   2   5       50.35       83.60     39.83 o 
 -10   3   5       19.87       59.12     38.68 o 
  -9   3   5      760.89      751.18     38.13 o 
  -8   3   5       71.09       67.17     36.06 o 
  -7   3   5     1928.74     1903.67     36.95 o 
  -6   3   5     1693.94     1636.29     34.58 o 
  -5   3   5     4931.76     4913.01     63.79 o 
  -4   3   5     6762.83     7046.86     72.67 o 
  -3   3   5     3992.68     4042.36     34.05 o 
  -2   3   5    14311.27    14114.62    101.40 o 
  -1   3   5      138.63      207.33     27.06 o 
   0   3   5     7153.90     6946.18     78.58 o 
   1   3   5      718.60      762.48     31.73 o 
   2   3   5     2771.70     2633.74     58.15 o 
   3   3   5      474.13      463.92     42.53 o 
   4   3   5      190.75      202.81     33.95 o 
   5   3   5      250.15      328.17     38.52 o 
   6   3   5        2.13       -3.10     40.65 o 
 -10   4   5       35.21       41.19     36.18 o 
  -9   4   5        0.59       50.74     34.28 o 
  -8   4   5      374.89      378.77     35.61 o 
  -7   4   5       78.23      125.95     33.28 o 
  -6   4   5      436.54      392.09     30.51 o 
  -5   4   5     1655.86     1654.51     35.06 o 
  -4   4   5      104.48      104.28     27.61 o 
  -3   4   5       17.51       34.35     26.06 o 
  -2   4   5     5224.41     5801.86     52.61 o 
  -1   4   5      131.34       98.97     26.50 o 
   0   4   5      861.72      851.59     28.72 o 
   1   4   5        2.04       -1.07     33.76 o 
   2   4   5      233.44      245.74     34.13 o 
   3   4   5       17.65       18.07     43.58 o 
   4   4   5      154.83      142.98     31.22 o 
   5   4   5      200.89      191.39     36.04 o 
   6   4   5        7.01       76.89     40.70 o 
 -10   5   5       23.06       51.55     36.44 o 
  -9   5   5      721.28      635.88     35.26 o 
  -8   5   5       54.70       96.16     34.99 o 
  -7   5   5     2614.70     2458.78     78.23 o 
  -6   5   5      472.65      468.86     32.56 o 
  -5   5   5     3770.76     3697.59     42.41 o 
  -4   5   5     4971.62     5306.59     50.59 o 
  -3   5   5      391.12      293.00     27.27 o 
  -2   5   5     4449.94     4412.88     44.74 o 
  -1   5   5        0.86       35.00     28.91 o 
   0   5   5     9203.36     8886.00    100.92 o 
   1   5   5      478.78      497.05     35.70 o 
   2   5   5     2222.69     2141.08     53.52 o 
   3   5   5      486.98      524.35     34.28 o 
   4   5   5      354.49      372.49     37.09 o 
   5   5   5      187.16      234.99     37.50 o 
   6   5   5       10.91       41.19     39.28 o 
 -10   6   5      113.25       87.24     38.35 o 
  -9   6   5       57.91       74.31     35.43 o 
  -8   6   5        1.43       31.33     35.73 o 
  -7   6   5      414.29      404.11     38.01 o 
  -6   6   5      101.59       83.10     31.24 o 
  -5   6   5        0.98        1.69     29.08 o 
  -4   6   5      383.73      387.33     28.99 o 
  -3   6   5      101.27      115.17     27.39 o 
  -2   6   5      426.47      480.14     28.29 o 
  -1   6   5        4.08       32.28     33.83 o 
   0   6   5      756.83      737.00     41.17 o 
   1   6   5      494.06      431.39     35.71 o 
   2   6   5       78.07       71.54     31.61 o 
   3   6   5      551.71      564.10     42.34 o 
   4   6   5       91.94      133.69     34.84 o 
   5   6   5        2.26       45.07     37.99 o 
   6   6   5       74.51      145.27     38.57 o 
 -10   7   5       18.72       86.22     38.67 o 
  -9   7   5      398.78      442.98     37.75 o 
  -8   7   5      162.79      149.13     37.62 o 
  -7   7   5     2376.82     2168.49     44.12 o 
  -6   7   5     1468.17     1450.87     38.05 o 
  -5   7   5     1377.46     1242.12     31.99 o 
  -4   7   5      161.99      138.63     29.74 o 
  -3   7   5      289.42      230.65     28.58 o 
  -2   7   5     3432.15     3460.91     54.68 o 
  -1   7   5        1.34       13.90     33.10 o 
   0   7   5     4632.83     4476.13     51.20 o 
   1   7   5      310.30      323.63     32.27 o 
   2   7   5     2556.82     2439.41     76.13 o 
   3   7   5      111.19      125.96     35.87 o 
   4   7   5      241.76      222.26     32.47 o 
   5   7   5      316.34      236.06     38.33 o 
   6   7   5       17.88       38.44     39.10 o 
 -10   8   5       66.82      115.29     39.16 o 
  -9   8   5       74.21      108.39     43.66 o 
  -8   8   5      176.00      182.89     40.12 o 
  -7   8   5       52.85      123.03     40.95 o 
  -6   8   5      507.05      458.75     32.47 o 
  -5   8   5       41.10       52.35     30.67 o 
  -4   8   5      177.18      148.37     31.54 o 
  -3   8   5       35.49       72.35     30.95 o 
  -2   8   5      452.07      462.76     30.59 o 
  -1   8   5      956.75      909.40     36.19 o 
   0   8   5      132.57      120.65     32.95 o 
   1   8   5      914.13      871.71     34.48 o 
   2   8   5       50.76       74.18     32.84 o 
   3   8   5       80.64       95.25     35.96 o 
   4   8   5       10.36        8.96     33.82 o 
   5   8   5      167.01      183.05     36.41 o 
   6   8   5       11.32       75.71     39.90 o 
 -10   9   5        3.03       17.30     46.43 o 
  -9   9   5      384.17      335.82     44.26 o 
  -8   9   5       56.61       92.51     40.20 o 
  -7   9   5      736.21      703.55     42.34 o 
  -6   9   5      420.13      453.23     32.24 o 
  -5   9   5      358.89      326.83     30.49 o 
  -4   9   5      942.50      989.65     31.06 o 
  -3   9   5      589.86      630.65     33.82 o 
  -2   9   5     1741.95     1675.45     37.77 o 
  -1   9   5       20.36        4.75     30.85 o 
   0   9   5     2180.80     2183.34     37.38 o 
   1   9   5       31.21       83.84     33.46 o 
   2   9   5      447.19      429.75     34.29 o 
   3   9   5      344.50      369.29     36.32 o 
   4   9   5      604.54      606.71     34.48 o 
   5   9   5      149.95      161.55     37.09 o 
  -9  10   5       56.67       95.85     48.67 o 
  -8  10   5      373.67      359.78     41.57 o 
  -7  10   5        2.02       42.69     41.97 o 
  -6  10   5      564.50      521.94     35.23 o 
  -5  10   5       66.26       68.29     32.03 o 
  -4  10   5     1590.36     1531.26     33.24 o 
  -3  10   5      638.61      609.20     30.58 o 
  -2  10   5        5.46       25.22     32.30 o 
  -1  10   5      463.51      455.20     33.83 o 
   0  10   5      105.82      103.44     31.69 o 
   1  10   5     1095.98     1085.56     33.65 o 
   2  10   5       46.35       54.44     34.55 o 
   3  10   5      447.43      436.64     34.16 o 
   4  10   5      136.00      190.22     36.69 o 
   5  10   5       22.74       52.20     36.12 o 
  -9  11   5      339.37      403.32     49.70 o 
  -8  11   5       28.94       49.96     41.15 o 
  -7  11   5      220.05      250.49     35.65 o 
  -6  11   5      179.50      180.57     41.20 o 
  -5  11   5       93.24      108.00     34.61 o 
  -4  11   5     1463.62     1456.87     33.37 o 
  -3  11   5       74.84       85.57     30.30 o 
  -2  11   5      417.85      406.47     36.20 o 
  -1  11   5      766.00      794.74     36.13 o 
   0  11   5      780.54      865.10     34.72 o 
   1  11   5      191.79      169.95     36.99 o 
   2  11   5      878.57      907.08     35.88 o 
   3  11   5      209.36      186.69     34.74 o 
   4  11   5       50.77      129.66     36.88 o 
   5  11   5       35.69       44.87     37.73 o 
  -9  12   5       43.25      117.63     51.98 o 
  -8  12   5       70.78       30.72     43.27 o 
  -7  12   5       80.00      105.11     38.49 o 
  -6  12   5     1178.55     1099.35     42.27 o 
  -5  12   5      105.60       90.23     35.74 o 
  -4  12   5      516.68      449.29     35.03 o 
  -3  12   5     1205.40     1203.26     33.68 o 
  -2  12   5      932.53      937.36     36.45 o 
  -1  12   5     1395.75     1460.80     40.60 o 
   0  12   5        0.04      -33.29     36.95 o 
   1  12   5      501.01      510.96     39.10 o 
   2  12   5      148.40      138.20     38.57 o 
   3  12   5      482.01      511.06     40.87 o 
   4  12   5        5.34       27.60     36.55 o 
   5  12   5       30.47       99.52     41.00 o 
  -9  13   5       77.79      167.94     52.23 o 
  -8  13   5        0.20       67.13     49.27 o 
  -7  13   5       82.28       87.06     40.68 o 
  -6  13   5      179.22      254.44     40.41 o 
  -5  13   5      212.05      208.74     37.77 o 
  -4  13   5      312.45      323.05     36.11 o 
  -3  13   5      153.18      154.32     32.83 o 
  -2  13   5      850.52      855.18     34.42 o 
  -1  13   5        0.13       -3.04     40.82 o 
   0  13   5      472.02      520.87     39.96 o 
   1  13   5        5.24       30.23     39.05 o 
   2  13   5      380.02      418.41     40.95 o 
   3  13   5      104.54      134.73     42.05 o 
   4  13   5      105.32      122.90     41.00 o 
   5  13   5      116.88      113.08     41.91 o 
  -9  14   5       22.26       24.29     51.17 o 
  -8  14   5      487.71      374.54     43.57 o 
  -7  14   5       80.27      109.81     39.46 o 
  -6  14   5      168.11      174.02     41.12 o 
  -5  14   5      335.45      305.18     43.04 o 
  -4  14   5     2169.40     2057.91     40.32 o 
  -3  14   5     2285.91     2259.07     62.26 o 
  -2  14   5      145.67      175.17     34.13 o 
  -1  14   5     1186.73     1257.86     55.10 o 
   0  14   5        8.10       -4.48     35.09 o 
   1  14   5      401.66      430.54     37.98 o 
   2  14   5        2.13       15.87     40.76 o 
   3  14   5      371.35      409.49     37.09 o 
   4  14   5      250.08      302.49     43.43 o 
  -8  15   5       28.26       89.52     44.76 o 
  -7  15   5      127.11      127.22     41.40 o 
  -6  15   5        1.93       44.69     38.46 o 
  -5  15   5       64.35      117.70     43.36 o 
  -4  15   5       22.72        9.04     37.82 o 
  -3  15   5      244.67      271.20     35.05 o 
  -2  15   5     1031.42      993.48     39.91 o 
  -1  15   5       62.38       56.84     44.09 o 
   0  15   5      586.27      555.50     39.97 o 
   1  15   5        2.67       27.27     42.86 o 
   2  15   5       49.56       72.05     42.10 o 
   3  15   5       17.86       70.19     39.76 o 
   4  15   5       81.25       47.70     43.71 o 
  -8  16   5      132.72      156.42     45.50 o 
  -7  16   5       42.90       51.07     45.78 o 
  -6  16   5     1165.41     1061.03     54.62 o 
  -5  16   5      412.86      411.38     40.73 o 
  -4  16   5      182.02      204.82     35.55 o 
  -3  16   5      771.75      817.55     37.34 o 
  -2  16   5      275.90      208.61     33.97 o 
  -1  16   5     1102.20     1190.57     67.52 o 
   0  16   5        8.89      -18.46     43.35 o 
   1  16   5     1039.63     1070.10     52.95 o 
   2  16   5      101.73      130.58     47.66 o 
   3  16   5      137.86      185.07     39.35 o 
   4  16   5       38.95       79.06     40.62 o 
  -8  17   5        0.01       34.96     46.44 o 
  -7  17   5        0.93       31.21     44.54 o 
  -6  17   5       37.14       59.53     41.88 o 
  -5  17   5      673.30      697.54     43.04 o 
  -4  17   5      370.68      289.29     39.89 o 
  -3  17   5       14.03       25.82     37.26 o 
  -2  17   5      237.07      241.87     41.47 o 
  -1  17   5       12.25       30.80     40.34 o 
   0  17   5       84.59       84.40     55.25 o 
   1  17   5        3.68      -35.47     70.18 o 
   2  17   5      295.82      246.15     42.11 o 
   3  17   5       30.30      -36.26     43.55 o 
  -7  18   5       35.88       69.83     45.64 o 
  -6  18   5      547.57      498.78     42.76 o 
  -5  18   5      252.01      326.40     44.15 o 
  -4  18   5      251.98      268.53     39.82 o 
  -3  18   5      462.11      492.56     39.30 o 
  -2  18   5        1.80        6.12     43.84 o 
  -1  18   5     1082.58     1047.20     61.14 o 
   0  18   5       73.42       44.87     48.99 o 
   1  18   5      629.73      760.13     51.47 o 
   2  18   5       41.69      115.98     44.37 o 
   3  18   5      182.70      292.01     44.90 o 
  -7  19   5      108.75      102.90     46.18 o 
  -6  19   5       36.05       70.73     44.82 o 
  -5  19   5        2.52       20.91     43.94 o 
  -4  19   5       54.50      104.21     41.73 o 
  -3  19   5       35.85       70.42     39.94 o 
  -2  19   5       42.80       90.49     38.98 o 
  -1  19   5        0.58       13.94     43.39 o 
   0  19   5      139.58      142.44     43.21 o 
   1  19   5       30.15       73.18     43.37 o 
   2  19   5       34.53       41.13     46.35 o 
  -6  20   5       54.46       74.95     43.11 o 
  -5  20   5      144.83      151.31     45.43 o 
  -4  20   5       91.97       80.37     42.22 o 
  -3  20   5      277.98      315.13     43.18 o 
  -2  20   5      388.08      374.77     41.08 o 
  -1  20   5      728.26      775.48     49.49 o 
   0  20   5       68.17       78.98     41.62 o 
   1  20   5      473.15      497.56     45.18 o 
   2  20   5       18.06       20.59     46.29 o 
  -5  21   5        2.50        3.91     43.35 o 
  -4  21   5       31.22        7.90     44.93 o 
  -3  21   5       13.74       41.87     46.01 o 
  -2  21   5       41.00       44.03     42.98 o 
  -1  21   5        2.91       52.93     41.57 o 
   0  21   5        0.61      -18.65     42.36 o 
   1  21   5        0.14       14.15     41.88 o 
  -4  22   5      143.04      199.55     48.14 o 
  -3  22   5      271.19      315.13     41.10 o 
  -2  22   5       16.97       68.75     42.81 o 
  -1  22   5      350.93      348.13     45.02 o 
   0  22   5       10.31        7.29     44.82 o 
  -3  23   5        7.25       -2.05     43.82 o 
  -2  23   5        5.86       18.82     45.94 o 
  -1  23   5       36.96       60.53     42.68 o 
 -10   0   6      498.68      522.14     51.28 o 
  -9   0   6      914.16      964.76     56.73 o 
  -8   0   6       16.85       41.89     46.15 o 
  -7   0   6      909.65      897.11     43.76 o 
  -6   0   6      530.14      540.69     42.18 o 
  -5   0   6     7296.76     7776.83    196.31 o 
  -4   0   6      188.13      155.71     35.82 o 
  -3   0   6     8985.56     9161.29     69.76 o 
  -2   0   6    13729.21    14014.74    259.28 o 
  -1   0   6     6038.27     6052.31     89.28 o 
   0   0   6      216.79      147.91     42.12 o 
   1   0   6      276.83      215.20     38.59 o 
   2   0   6     2163.20     1974.69     78.95 o 
   3   0   6       51.94      106.35     54.35 o 
   4   0   6      535.25      519.45     59.21 o 
   5   0   6        4.22      109.60     49.66 o 
 -10   1   6       16.66       47.90     35.71 o 
  -9   1   6        3.17       31.26     33.49 o 
  -8   1   6       64.45       66.59     31.95 o 
  -7   1   6      105.50      125.02     31.54 o 
  -6   1   6       43.23       84.79     28.35 o 
  -5   1   6      314.93      304.81     34.01 o 
  -4   1   6      114.02      107.03     27.26 o 
  -3   1   6      129.44      133.83     26.25 o 
  -2   1   6      119.90      141.59     25.34 o 
  -1   1   6      551.62      605.67     27.68 o 
   0   1   6      346.78      360.57     30.50 o 
   1   1   6      122.69      133.86     30.30 o 
   2   1   6       34.32       81.68     50.37 o 
   3   1   6       10.09       72.64     43.08 o 
   4   1   6        1.25        3.40     40.30 o 
   5   1   6       94.07      126.56     39.84 o 
 -10   2   6      186.72      215.18     36.17 o 
  -9   2   6      518.04      520.51     35.07 o 
  -8   2   6      558.48      548.52     33.43 o 
  -7   2   6     2172.76     2135.59     36.11 o 
  -6   2   6       47.70       49.34     28.20 o 
  -5   2   6     4592.58     4732.82     49.20 o 
  -4   2   6     1827.79     1927.42     31.93 o 
  -3   2   6    10995.71    11042.01     73.17 o 
  -2   2   6      875.39      790.31     27.06 o 
  -1   2   6     2571.70     2326.36     30.72 o 
   0   2   6     4544.12     4443.88     48.94 o 
   1   2   6      651.73      616.61     35.26 o 
   2   2   6     1327.05     1197.43     41.42 o 
   3   2   6       14.03       48.26     43.39 o 
   4   2   6      901.48      915.50     36.50 o 
   5   2   6       42.79       76.17     38.22 o 
 -10   3   6       49.02       63.40     36.26 o 
  -9   3   6      222.46      260.14     34.87 o 
  -8   3   6      205.41      237.57     33.15 o 
  -7   3   6        6.20       14.80     31.06 o 
  -6   3   6      174.06      210.05     29.08 o 
  -5   3   6      284.72      325.57     29.54 o 
  -4   3   6      636.00      707.82     28.46 o 
  -3   3   6        0.50       13.37     24.90 o 
  -2   3   6     1771.93     1797.20     29.71 o 
  -1   3   6       11.48       13.26     29.82 o 
   0   3   6      439.54      442.07     42.33 o 
   1   3   6        0.50       38.56     33.60 o 
   2   3   6        0.97       48.21     51.23 o 
   3   3   6      133.33      137.03     36.90 o 
   4   3   6       28.90       11.98     35.58 o 
   5   3   6       60.79       40.48     39.27 o 
 -10   4   6       80.17      171.85     36.83 o 
  -9   4   6      614.87      528.10     40.58 o 
  -8   4   6      427.71      430.62     34.14 o 
  -7   4   6     2335.57     2236.92     34.73 o 
  -6   4   6        2.41       22.94     30.63 o 
  -5   4   6     7073.79     6850.57     90.71 o 
  -4   4   6      205.81      227.69     27.88 o 
  -3   4   6     2580.28     2408.37     30.89 o 
  -2   4   6     1910.85     1791.31     29.50 o 
  -1   4   6     2523.25     2440.28     33.94 o 
   0   4   6     3190.13     2970.20     45.50 o 
   1   4   6     1424.59     1337.83     36.31 o 
   2   4   6     1769.62     1596.95     46.09 o 
   3   4   6       60.73       52.77     33.76 o 
   4   4   6      570.59      590.85     44.50 o 
   5   4   6       36.01      103.15     39.49 o 
 -10   5   6       91.16      140.22     36.83 o 
  -9   5   6      233.16      227.68     35.02 o 
  -8   5   6       62.44      108.06     33.03 o 
  -7   5   6       38.56       46.90     31.32 o 
  -6   5   6        5.30        1.58     31.32 o 
  -5   5   6      285.13      297.29     28.64 o 
  -4   5   6      920.93      980.85     28.92 o 
  -3   5   6        7.04      -12.28     27.03 o 
  -2   5   6      734.75      757.56     28.11 o 
  -1   5   6      279.32      239.45     33.89 o 
   0   5   6      205.12      157.08     41.14 o 
   1   5   6      242.28      228.83     34.75 o 
   2   5   6        5.59       20.23     33.65 o 
   3   5   6      297.60      271.88     35.87 o 
   4   5   6       35.08       88.92     36.73 o 
   5   5   6        2.81       41.28     39.91 o 
 -10   6   6      427.64      382.60     37.86 o 
  -9   6   6      628.65      594.64     37.64 o 
  -8   6   6       85.47      131.44     33.80 o 
  -7   6   6     3807.49     3578.01     83.70 o 
  -6   6   6        0.07       31.26     29.65 o 
  -5   6   6     2282.55     2090.92     32.40 o 
  -4   6   6      249.33      274.69     30.79 o 
  -3   6   6     3244.32     3072.22     46.73 o 
  -2   6   6      933.04      923.56     35.87 o 
  -1   6   6     4429.96     4346.90     59.25 o 
   0   6   6     2087.69     1997.23     42.52 o 
   1   6   6      363.91      391.52     36.05 o 
   2   6   6     2939.43     2788.67     64.40 o 
   3   6   6      101.78      129.37     35.75 o 
   4   6   6      272.73      360.28     38.19 o 
   5   6   6       60.15      113.40     36.14 o 
 -10   7   6        7.37       42.40     38.86 o 
  -9   7   6       50.85       70.91     38.71 o 
  -8   7   6      186.40      176.98     34.14 o 
  -7   7   6       46.75       98.81     34.08 o 
  -6   7   6      728.28      736.25     32.16 o 
  -5   7   6      336.19      391.65     30.08 o 
  -4   7   6      538.29      520.64     31.30 o 
  -3   7   6      306.25      360.91     33.67 o 
  -2   7   6      408.05      388.66     34.33 o 
  -1   7   6      883.03      835.47     32.08 o 
   0   7   6      142.93      146.64     39.71 o 
   1   7   6     1474.32     1401.79     34.59 o 
   2   7   6      421.66      409.11     35.94 o 
   3   7   6        1.45       38.29     36.29 o 
   4   7   6       52.25       63.37     37.08 o 
   5   7   6       35.96       90.46     38.86 o 
 -10   8   6       18.05       19.86     40.72 o 
  -9   8   6      475.73      413.16     38.21 o 
  -8   8   6      110.07       77.26     38.06 o 
  -7   8   6     2251.54     2085.36     42.21 o 
  -6   8   6        9.56       57.20     32.17 o 
  -5   8   6     4207.88     3994.55     83.81 o 
  -4   8   6       10.29       23.65     28.57 o 
  -3   8   6     3189.37     3038.02     41.09 o 
  -2   8   6     1297.26     1391.85     37.65 o 
  -1   8   6     1311.62     1229.50     33.77 o 
   0   8   6     3098.69     3060.73     45.88 o 
   1   8   6     1523.66     1529.45     33.09 o 
   2   8   6      301.80      333.48     35.91 o 
   3   8   6       73.56       70.21     37.88 o 
   4   8   6      954.35      937.14     36.27 o 
   5   8   6       24.16       21.05     40.34 o 
 -10   9   6      140.93       95.19     40.50 o 
  -9   9   6        2.39       25.18     37.87 o 
  -8   9   6       96.54      102.95     37.78 o 
  -7   9   6      349.37      320.71     39.44 o 
  -6   9   6      487.16      479.54     32.84 o 
  -5   9   6       74.70       68.56     31.50 o 
  -4   9   6     1355.73     1273.74     31.33 o 
  -3   9   6      206.09      214.85     30.98 o 
  -2   9   6      963.57      945.35     37.92 o 
  -1   9   6     1809.60     1892.79     36.88 o 
   0   9   6      597.52      566.15     33.69 o 
   1   9   6      167.24      183.83     35.64 o 
   2   9   6       58.53       75.69     36.61 o 
   3   9   6      322.51      343.91     33.49 o 
   4   9   6       38.97       45.66     35.27 o 
   5   9   6       49.46       33.08     37.40 o 
 -10  10   6      104.69      157.09     43.08 o 
  -9  10   6      103.31      112.18     38.26 o 
  -8  10   6       94.08      128.47     38.00 o 
  -7  10   6     1255.01     1158.31     40.08 o 
  -6  10   6        3.49       37.99     32.02 o 
  -5  10   6     2404.86     2213.23     46.51 o 
  -4  10   6      572.90      587.11     31.51 o 
  -3  10   6     4596.07     4476.12     90.72 o 
  -2  10   6      551.97      575.87     37.26 o 
  -1  10   6     3348.91     3303.15     49.55 o 
   0  10   6      426.10      476.15     32.03 o 
   1  10   6       85.87      136.74     35.76 o 
   2  10   6     1809.13     1787.61     62.46 o 
   3  10   6       13.96       20.52     39.02 o 
   4  10   6      326.45      390.66     38.99 o 
   5  10   6        4.68       43.69     38.27 o 
  -9  11   6        3.34        5.75     37.85 o 
  -8  11   6      332.29      297.05     38.20 o 
  -7  11   6       15.50       76.28     38.45 o 
  -6  11   6      867.47      807.80     38.25 o 
  -5  11   6      166.42      176.54     35.41 o 
  -4  11   6     1034.93      950.74     32.93 o 
  -3  11   6      133.34      151.82     34.32 o 
  -2  11   6     1716.97     1616.84     35.60 o 
  -1  11   6      688.62      757.46     33.20 o 
   0  11   6      208.40      231.98     34.94 o 
   1  11   6      578.42      662.58     38.89 o 
   2  11   6       84.51      129.03     43.53 o 
   3  11   6       83.90       90.17     39.88 o 
   4  11   6       91.16      117.86     41.25 o 
  -9  12   6       91.57      139.95     41.98 o 
  -8  12   6        0.91       56.00     41.35 o 
  -7  12   6      235.12      295.58     40.46 o 
  -6  12   6        0.07       59.08     37.43 o 
  -5  12   6     2558.43     2369.24     46.37 o 
  -4  12   6       13.59       13.99     33.03 o 
  -3  12   6     3380.27     3284.52     50.84 o 
  -2  12   6      295.58      280.35     36.07 o 
  -1  12   6      861.52      839.78     37.01 o 
   0  12   6     2153.11     2217.49     54.14 o 
   1  12   6       66.90       62.33     37.68 o 
   2  12   6      478.87      581.02     49.17 o 
   3  12   6        1.18       37.35     44.21 o 
   4  12   6      177.87      244.21     37.98 o 
  -9  13   6       18.34       20.10     41.71 o 
  -8  13   6       81.11       73.24     39.96 o 
  -7  13   6        0.17        9.78     37.66 o 
  -6  13   6      386.09      394.61     36.76 o 
  -5  13   6        0.68       33.87     38.66 o 
  -4  13   6     3537.23     3313.19     59.58 o 
  -3  13   6      528.52      551.10     33.77 o 
  -2  13   6      533.02      547.19     37.99 o 
  -1  13   6        8.45       -0.60     50.32 o 
   0  13   6      271.59      256.46     36.46 o 
   1  13   6      165.72      188.71     39.58 o 
   2  13   6       10.53       63.34     48.67 o 
   3  13   6      803.77      735.73     53.79 o 
   4  13   6       12.56       84.40     43.59 o 
  -9  14   6       44.31      149.24     41.36 o 
  -8  14   6       40.13       10.77     41.99 o 
  -7  14   6      141.46      131.08     41.69 o 
  -6  14   6        6.28       46.29     41.90 o 
  -5  14   6      669.71      700.96     39.72 o 
  -4  14   6        2.71        2.37     34.66 o 
  -3  14   6     2203.30     2166.21     46.83 o 
  -2  14   6      887.49      880.22     39.87 o 
  -1  14   6      238.43      281.42     43.37 o 
   0  14   6      592.23      639.76     36.44 o 
   1  14   6      252.63      334.33     39.22 o 
   2  14   6      502.31      515.19     48.47 o 
   3  14   6        2.96       26.52     42.34 o 
   4  14   6      222.73      220.40     44.75 o 
  -8  15   6      204.50      216.73     43.68 o 
  -7  15   6        2.02      -25.48     42.43 o 
  -6  15   6     1460.01     1297.64     42.32 o 
  -5  15   6      412.42      366.22     39.60 o 
  -4  15   6      617.33      596.28     34.48 o 
  -3  15   6        3.10      -14.97     37.05 o 
  -2  15   6      753.33      758.76     38.74 o 
  -1  15   6       84.14      123.04     45.36 o 
   0  15   6      182.11      167.31     35.65 o 
   1  15   6      347.12      372.75     36.07 o 
   2  15   6       45.60       87.48     42.81 o 
   3  15   6      247.80      275.20     43.38 o 
  -8  16   6        0.38       40.85     45.60 o 
  -7  16   6       40.25       84.90     43.22 o 
  -6  16   6      342.46      327.62     41.06 o 
  -5  16   6      630.42      681.13     42.95 o 
  -4  16   6      100.37      110.88     36.96 o 
  -3  16   6       21.01       68.38     36.70 o 
  -2  16   6      534.58      492.88     40.23 o 
  -1  16   6      514.94      533.21     47.16 o 
   0  16   6      175.35      229.33     39.91 o 
   1  16   6      279.69      253.98     49.40 o 
   2  16   6      410.82      418.83     47.60 o 
   3  16   6        5.75       48.21     48.11 o 
  -8  17   6      316.37      347.34     46.94 o 
  -7  17   6       25.59       26.74     44.02 o 
  -6  17   6      698.79      680.03     45.30 o 
  -5  17   6       70.08       50.95     41.31 o 
  -4  17   6      529.16      493.28     37.20 o 
  -3  17   6       89.81      108.77     38.39 o 
  -2  17   6      300.03      203.10     48.59 o 
  -1  17   6      278.31      291.95     45.03 o 
   0  17   6      246.08      169.48     49.82 o 
   1  17   6      302.32      331.92     47.07 o 
   2  17   6       44.09       75.48     44.64 o 
  -7  18   6      141.14      132.51     43.95 o 
  -6  18   6        2.41       76.59     45.34 o 
  -5  18   6        5.84       -1.47     42.44 o 
  -4  18   6       60.31      109.12     38.29 o 
  -3  18   6      109.98      163.57     41.69 o 
  -2  18   6       15.00       48.73     45.32 o 
  -1  18   6       98.14      163.34     41.44 o 
   0  18   6      302.14      267.92     49.05 o 
   1  18   6      123.56      129.07     49.17 o 
   2  18   6       41.71       82.81     45.06 o 
  -7  19   6        0.72       65.71     44.28 o 
  -6  19   6      361.62      395.67     46.06 o 
  -5  19   6       12.09       55.94     44.14 o 
  -4  19   6      244.76      251.36     44.29 o 
  -3  19   6      369.51      346.81     42.66 o 
  -2  19   6      329.42      365.95     43.15 o 
  -1  19   6      367.85      435.17     45.66 o 
   0  19   6      184.20      212.72     49.44 o 
   1  19   6      149.06      203.07     45.01 o 
  -6  20   6        9.12       54.97     42.79 o 
  -5  20   6       36.53      112.00     47.04 o 
  -4  20   6       22.65       -8.06     41.63 o 
  -3  20   6        0.71        9.47     45.16 o 
  -2  20   6       51.17      101.01     45.26 o 
  -1  20   6       27.86       54.32     43.73 o 
   0  20   6        0.68       40.79     43.00 o 
   1  20   6        6.57       48.50     53.00 o 
  -5  21   6       38.38       31.86     48.49 o 
  -4  21   6      370.33      422.33     43.37 o 
  -3  21   6      107.20      121.53     45.29 o 
  -2  21   6      305.42      285.87     42.60 o 
  -1  21   6      426.40      424.60     40.86 o 
   0  21   6       40.85       30.04     41.61 o 
  -4  22   6       17.39       82.38     51.28 o 
  -3  22   6        5.53       26.63     44.52 o 
  -2  22   6        0.91      -24.38     42.40 o 
  -1  22   6       17.89       19.24     44.33 o 
 -10   1   7      212.37      218.25     35.82 o 
  -9   1   7      234.93      275.16     33.42 o 
  -8   1   7      256.02      268.16     32.17 o 
  -7   1   7      240.46      301.33     30.32 o 
  -6   1   7     2062.76     2139.68     33.25 o 
  -5   1   7     1833.61     1883.77     30.51 o 
  -4   1   7      142.39      150.90     28.86 o 
  -3   1   7     2955.04     2842.08     36.54 o 
  -2   1   7      358.72      357.59     29.77 o 
  -1   1   7     1645.20     1522.96     29.89 o 
   0   1   7      281.55      244.45     40.11 o 
   1   1   7     2283.68     2005.57     42.88 o 
   2   1   7     1282.09     1169.50     52.45 o 
   3   1   7      630.15      542.43     40.91 o 
   4   1   7      764.99      764.38     45.23 o 
   5   1   7      185.44      181.05     39.21 o 
 -10   2   7      154.71      162.09     36.50 o 
  -9   2   7       48.22       54.56     34.82 o 
  -8   2   7      355.59      356.81     32.23 o 
  -7   2   7      103.67      135.95     29.73 o 
  -6   2   7      191.10      232.15     28.85 o 
  -5   2   7       16.93        7.07     27.92 o 
  -4   2   7      278.68      326.92     28.58 o 
  -3   2   7        5.75       23.18     32.82 o 
  -2   2   7      409.82      455.39     26.36 o 
  -1   2   7      151.97      140.78     27.91 o 
   0   2   7       15.87       59.07     39.19 o 
   1   2   7      227.87      223.09     41.00 o 
   2   2   7       16.51       50.76     43.61 o 
   3   2   7       44.90       70.95     35.79 o 
   4   2   7        2.13       36.18     36.87 o 
   5   2   7       23.08       73.09     37.03 o 
 -10   3   7      162.86      192.62     36.27 o 
  -9   3   7       12.71       18.44     33.51 o 
  -8   3   7     1288.59     1287.62     48.88 o 
  -7   3   7     1090.24     1075.31     31.51 o 
  -6   3   7      341.25      368.56     29.35 o 
  -5   3   7     1938.46     1952.63     32.25 o 
  -4   3   7      487.41      456.89     27.35 o 
  -3   3   7     1455.54     1336.30     40.10 o 
  -2   3   7       83.95       91.59     29.86 o 
  -1   3   7     3541.73     3319.37     35.99 o 
   0   3   7     1367.98     1309.99     42.88 o 
   1   3   7     1722.83     1644.15     43.65 o 
   2   3   7      644.26      580.30     43.12 o 
   3   3   7      934.40      862.56     36.41 o 
   4   3   7      524.73      513.37     39.92 o 
   5   3   7       16.98       27.91     40.69 o 
 -10   4   7       30.64       33.26     35.86 o 
  -9   4   7      236.43      225.83     34.64 o 
  -8   4   7        0.22       33.77     32.45 o 
  -7   4   7      174.39      197.37     31.03 o 
  -6   4   7      196.91      224.31     30.02 o 
  -5   4   7       21.54       48.08     33.05 o 
  -4   4   7      329.42      381.97     27.73 o 
  -3   4   7       36.82       64.20     33.88 o 
  -2   4   7      114.02      127.78     29.05 o 
  -1   4   7      498.56      478.36     34.60 o 
   0   4   7       85.02      119.20     38.00 o 
   1   4   7      646.29      572.18     51.97 o 
   2   4   7       15.20       31.17     43.43 o 
   3   4   7      244.62      270.68     38.01 o 
   4   4   7       57.96       60.34     38.42 o 
 -10   5   7      604.95      566.22     38.11 o 
  -9   5   7       59.03       94.14     33.14 o 
  -8   5   7      808.21      829.97     34.72 o 
  -7   5   7      414.11      440.23     32.40 o 
  -6   5   7      570.12      551.47     30.75 o 
  -5   5   7     1934.80     1861.69     38.18 o 
  -4   5   7       52.47       57.48     27.13 o 
  -3   5   7     4272.01     4046.62     48.33 o 
  -2   5   7       17.01       45.41     32.58 o 
  -1   5   7     2961.00     2833.40     38.74 o 
   0   5   7      766.95      759.63     40.39 o 
   1   5   7     1780.61     1687.17     48.87 o 
   2   5   7      716.77      687.46     40.70 o 
   3   5   7      386.97      386.50     41.12 o 
   4   5   7      175.55      197.43     38.64 o 
 -10   6   7        0.56      -22.70     36.73 o 
  -9   6   7       87.39      113.82     36.63 o 
  -8   6   7       80.89      100.23     33.40 o 
  -7   6   7      183.21      210.23     32.10 o 
  -6   6   7       80.37       80.74     31.11 o 
  -5   6   7      330.26      369.78     28.71 o 
  -4   6   7      272.92      306.01     27.91 o 
  -3   6   7        4.81       30.46     33.62 o 
  -2   6   7      309.35      339.44     35.05 o 
  -1   6   7      989.74      950.82     36.80 o 
   0   6   7      260.36      262.44     36.09 o 
   1   6   7     1203.03     1192.39     35.00 o 
   2   6   7      276.62      287.07     35.83 o 
   3   6   7       52.16       95.06     36.22 o 
   4   6   7        0.21      -14.97     39.22 o 
 -10   7   7      208.30      241.81     38.31 o 
  -9   7   7       25.20       45.34     36.51 o 
  -8   7   7      728.47      767.28     36.34 o 
  -7   7   7      751.66      706.50     33.08 o 
  -6   7   7      900.48      929.02     32.80 o 
  -5   7   7     1587.45     1491.80     32.85 o 
  -4   7   7      156.29      173.96     29.11 o 
  -3   7   7     3683.86     3397.89     51.77 o 
  -2   7   7      162.15      193.36     31.27 o 
  -1   7   7     4266.70     4266.40     40.32 o 
   0   7   7      248.05      245.76     37.42 o 
   1   7   7     1770.63     1743.93     33.92 o 
   2   7   7      261.82      317.50     35.25 o 
   3   7   7       20.11       32.33     36.71 o 
   4   7   7      229.78      220.60     40.02 o 
 -10   8   7       10.22       79.38     46.16 o 
  -9   8   7      131.62      146.10     38.34 o 
  -8   8   7       37.77      -16.71     36.89 o 
  -7   8   7      254.26      262.42     36.10 o 
  -6   8   7       68.13       92.95     33.43 o 
  -5   8   7      178.63      206.41     31.10 o 
  -4   8   7      289.66      281.20     30.87 o 
  -3   8   7      181.70      216.65     30.34 o 
  -2   8   7      908.75      929.76     36.95 o 
  -1   8   7      371.72      349.02     38.75 o 
   0   8   7      858.96      840.82     39.45 o 
   1   8   7      568.18      551.44     32.01 o 
   2   8   7      126.20      124.95     36.52 o 
   3   8   7      132.49      160.90     34.88 o 
   4   8   7        6.32        1.52     39.10 o 
 -10   9   7      146.77      118.68     42.33 o 
  -9   9   7        2.70       -3.00     41.88 o 
  -8   9   7      586.25      614.09     36.37 o 
  -7   9   7      433.65      436.82     38.77 o 
  -6   9   7      392.07      465.57     33.71 o 
  -5   9   7     1515.42     1451.24     33.08 o 
  -4   9   7      353.47      358.90     34.01 o 
  -3   9   7     3315.86     3112.48     55.37 o 
  -2   9   7      162.75      196.04     35.73 o 
  -1   9   7     5883.28     5937.56    114.23 o 
   0   9   7      122.82      100.01     33.59 o 
   1   9   7      194.91      199.95     32.76 o 
   2   9   7      355.34      393.82     40.75 o 
   3   9   7       45.36       34.69     34.71 o 
   4   9   7      246.73      218.05     41.26 o 
 -10  10   7       76.63      121.38     41.49 o 
  -9  10   7       32.65       95.71     41.09 o 
  -8  10   7       22.48       54.24     36.71 o 
  -7  10   7      179.70      201.41     35.03 o 
  -6  10   7      146.87      138.57     33.94 o 
  -5  10   7       45.99       43.30     31.74 o 
  -4  10   7      378.33      366.06     34.84 o 
  -3  10   7       15.47       -8.84     31.75 o 
  -2  10   7     1784.66     1753.87     39.20 o 
  -1  10   7     1148.41     1175.25     38.08 o 
   0  10   7      551.73      530.31     32.55 o 
   1  10   7        5.85       47.60     35.81 o 
   2  10   7       89.14      106.99     42.33 o 
   3  10   7      201.44      203.37     35.77 o 
   4  10   7       40.63       54.34     37.86 o 
  -9  11   7        7.44       39.39     39.93 o 
  -8  11   7      164.46      185.17     36.48 o 
  -7  11   7      171.40      146.52     37.58 o 
  -6  11   7      305.08      295.92     37.79 o 
  -5  11   7     1237.79     1179.72     34.53 o 
  -4  11   7     1017.49     1021.85     33.38 o 
  -3  11   7     4679.15     4551.31    111.15 o 
  -2  11   7      314.88      350.90     36.42 o 
  -1  11   7      793.90      759.80     41.58 o 
   0  11   7      215.29      229.52     34.05 o 
   1  11   7      495.77      548.57     44.35 o 
   2  11   7      233.44      302.23     44.10 o 
   3  11   7      173.60      187.27     36.91 o 
   4  11   7      148.06      211.65     42.79 o 
  -9  12   7        1.75       51.13     39.64 o 
  -8  12   7      125.79      136.89     38.17 o 
  -7  12   7       80.16       88.93     40.30 o 
  -6  12   7      215.67      185.86     37.35 o 
  -5  12   7       70.75      111.46     33.19 o 
  -4  12   7     2049.73     1945.79     38.88 o 
  -3  12   7      972.23      942.86     34.77 o 
  -2  12   7      301.44      296.89     38.89 o 
  -1  12   7      203.06      219.52     40.07 o 
   0  12   7      420.28      417.98     40.29 o 
   1  12   7      182.59      182.45     46.40 o 
   2  12   7      251.21      248.07     40.24 o 
   3  12   7      271.84      289.69     39.32 o 
  -9  13   7        3.19       59.04     38.86 o 
  -8  13   7       63.46       72.74     38.21 o 
  -7  13   7        6.92       62.00     39.62 o 
  -6  13   7      401.91      409.01     36.37 o 
  -5  13   7     1258.50     1280.71     39.40 o 
  -4  13   7      983.58      922.21     35.34 o 
  -3  13   7     1192.93     1167.78     39.01 o 
  -2  13   7       18.38       33.92     37.10 o 
  -1  13   7      667.63      680.98     46.33 o 
   0  13   7       33.36       85.57     41.22 o 
   1  13   7      290.72      311.75     41.20 o 
   2  13   7      110.61      210.62     42.07 o 
   3  13   7      193.79      139.53     44.95 o 
  -9  14   7      181.55      209.43     43.53 o 
  -8  14   7       11.03       70.64     39.39 o 
  -7  14   7        1.79      -17.83     40.53 o 
  -6  14   7     1254.85     1148.84     38.38 o 
  -5  14   7      166.70      187.15     41.00 o 
  -4  14   7      937.59      891.54     36.50 o 
  -3  14   7      138.03      147.74     38.87 o 
  -2  14   7      455.11      420.85     38.99 o 
  -1  14   7       27.65       56.30     38.18 o 
   0  14   7      217.63      187.69     41.17 o 
   1  14   7      221.50      237.77     47.75 o 
   2  14   7       66.07       73.47     43.92 o 
   3  14   7      240.67      272.10     46.27 o 
  -8  15   7      169.19      191.74     40.52 o 
  -7  15   7       67.43      132.57     42.73 o 
  -6  15   7      668.71      621.48     40.33 o 
  -5  15   7      364.61      367.49     39.35 o 
  -4  15   7        1.97       19.97     35.69 o 
  -3  15   7      163.57      206.82     35.35 o 
  -2  15   7       37.02       69.92     49.66 o 
  -1  15   7      257.58      257.90     49.99 o 
   0  15   7       10.40       37.97     45.79 o 
   1  15   7      573.52      565.95     52.27 o 
   2  15   7      121.47      148.55     45.79 o 
  -8  16   7      153.02      105.06     39.93 o 
  -7  16   7       22.48       56.70     43.56 o 
  -6  16   7      681.72      654.05     43.35 o 
  -5  16   7        1.03       19.24     40.80 o 
  -4  16   7      747.40      750.76     41.17 o 
  -3  16   7        6.38       25.06     37.32 o 
  -2  16   7      404.03      403.11     52.54 o 
  -1  16   7      118.26      112.14     44.09 o 
   0  16   7      203.23      228.81     48.54 o 
   1  16   7      152.22       75.28     47.29 o 
   2  16   7      148.12      154.17     52.84 o 
  -7  17   7       75.10      138.41     41.59 o 
  -6  17   7      138.62      156.31     43.29 o 
  -5  17   7        1.76       88.12     42.50 o 
  -4  17   7       58.21       38.88     41.45 o 
  -3  17   7       74.11      141.14     39.92 o 
  -2  17   7       24.68       81.91     44.85 o 
  -1  17   7      228.20      256.60     49.74 o 
   0  17   7        0.47       36.80     47.87 o 
   1  17   7      173.18      289.74     51.95 o 
   2  17   7        1.60      -24.12     47.94 o 
  -7  18   7       60.19       94.11     44.24 o 
  -6  18   7      165.21      195.78     44.56 o 
  -5  18   7       93.43      135.74     41.96 o 
  -4  18   7      294.74      307.95     38.61 o 
  -3  18   7       40.61       38.11     41.75 o 
  -2  18   7      803.65      789.06     41.41 o 
  -1  18   7       90.03       96.47     43.75 o 
   0  18   7      305.87      363.56     49.25 o 
   1  18   7      164.51      183.68     52.76 o 
  -6  19   7       90.99       90.64     45.77 o 
  -5  19   7       16.73      113.03     46.83 o 
  -4  19   7        1.38       25.72     41.90 o 
  -3  19   7       10.34        3.05     46.72 o 
  -2  19   7        4.39       25.54     44.01 o 
  -1  19   7       58.99      145.55     45.78 o 
   0  19   7        2.67       81.11     53.51 o 
  -5  20   7       16.99       39.82     44.36 o 
  -4  20   7      288.03      318.31     41.79 o 
  -3  20   7        0.07       43.06     49.51 o 
  -2  20   7      391.13      429.27     44.22 o 
  -1  20   7       96.48      113.62     46.94 o 
   0  20   7      346.12      408.20     51.15 o 
  -4  21   7       42.84       17.06     44.49 o 
  -3  21   7        7.12       24.24     45.22 o 
  -2  21   7       39.15       85.52     45.52 o 
 -11   0   8       60.58       37.34     55.06 o 
 -10   0   8       19.50       60.14     49.74 o 
  -9   0   8        1.23       15.92     47.88 o 
  -8   0   8      989.13      943.83     46.10 o 
  -7   0   8      372.89      414.58     49.94 o 
  -6   0   8     5047.55     5130.97    138.42 o 
  -5   0   8      787.05      811.06     49.41 o 
  -4   0   8     1378.77     1310.51     40.37 o 
  -3   0   8     1337.49     1357.16     46.86 o 
  -2   0   8     1720.68     1833.07     80.59 o 
  -1   0   8      631.83      625.83     76.16 o 
   0   0   8      547.83      637.54     77.26 o 
   1   0   8     2036.19     1793.21     74.28 o 
   2   0   8       24.26      140.84     53.06 o 
   3   0   8      988.79      945.69     55.20 o 
   4   0   8      177.95      144.73     53.07 o 
 -11   1   8       26.42       86.77     38.26 o 
 -10   1   8        8.86       51.55     35.97 o 
  -9   1   8      195.08      174.05     33.72 o 
  -8   1   8      403.69      418.09     32.67 o 
  -7   1   8      219.07      179.40     31.11 o 
  -6   1   8       20.03       58.48     33.12 o 
  -5   1   8      380.84      404.19     30.52 o 
  -4   1   8       90.43      137.87     30.02 o 
  -3   1   8      285.29      330.50     30.01 o 
  -2   1   8      446.13      490.01     30.04 o 
  -1   1   8      174.98      147.60     39.73 o 
   0   1   8        4.10        9.24     51.14 o 
   1   1   8        0.43       41.38     50.74 o 
   2   1   8       20.81       56.15     37.46 o 
   3   1   8      117.20       92.72     35.93 o 
   4   1   8        4.50        4.27     38.54 o 
 -10   2   8       61.89       86.77     35.75 o 
  -9   2   8       10.29       50.37     33.42 o 
  -8   2   8      467.84      468.02     32.85 o 
  -7   2   8        1.72       -5.24     31.18 o 
  -6   2   8     3084.97     3107.56     63.86 o 
  -5   2   8     1892.57     1937.37     30.70 o 
  -4   2   8     3343.69     3241.63     34.70 o 
  -3   2   8      892.20      863.27     27.90 o 
  -2   2   8      817.15      828.74     35.11 o 
  -1   2   8     1045.27     1028.12     41.00 o 
   0   2   8      670.35      682.39     52.58 o 
   1   2   8     1811.57     1623.51     54.75 o 
   2   2   8       14.16       32.64     34.60 o 
   3   2   8     1172.02     1056.85     39.01 o 
   4   2   8       49.18       58.85     36.57 o 
 -10   3   8        7.73       51.53     36.15 o 
  -9   3   8       21.81       48.88     32.51 o 
  -8   3   8      514.70      521.65     43.40 o 
  -7   3   8      391.80      452.84     32.15 o 
  -6   3   8       70.31       84.72     29.02 o 
  -5   3   8      269.30      301.93     29.97 o 
  -4   3   8        0.23       41.99     29.94 o 
  -3   3   8      615.89      701.63     29.67 o 
  -2   3   8      404.63      453.45     39.47 o 
  -1   3   8       18.07       48.81     34.76 o 
   0   3   8      207.02      221.65     35.48 o 
   1   3   8      431.06      431.04     41.95 o 
   2   3   8        0.54       83.68     34.17 o 
   3   3   8       52.26       93.80     38.41 o 
   4   3   8        2.10      -30.25     41.42 o 
 -10   4   8      300.39      302.92     36.50 o 
  -9   4   8       68.57      119.87     35.74 o 
  -8   4   8      532.93      523.35     40.60 o 
  -7   4   8       59.68       95.73     32.33 o 
  -6   4   8      599.85      617.32     33.48 o 
  -5   4   8      128.16      172.74     29.59 o 
  -4   4   8     3805.50     3763.84     40.52 o 
  -3   4   8     1866.56     1813.61     38.19 o 
  -2   4   8     1395.83     1354.33     37.32 o 
  -1   4   8     3595.21     3457.49     48.74 o 
   0   4   8       27.06      101.77     41.30 o 
   1   4   8     1361.62     1380.13     38.46 o 
   2   4   8        8.27       37.81     35.25 o 
   3   4   8      732.23      663.98     38.63 o 
   4   4   8       37.91       63.96     40.56 o 
 -10   5   8        9.37       19.59     36.48 o 
  -9   5   8      137.40      140.56     34.32 o 
  -8   5   8       44.92       70.40     32.12 o 
  -7   5   8       10.77       18.60     31.31 o 
  -6   5   8     1140.43     1168.03     33.22 o 
  -5   5   8      433.44      475.06     31.83 o 
  -4   5   8      168.88      190.03     28.72 o 
  -3   5   8     1010.96     1104.29     37.19 o 
  -2   5   8      264.18      267.88     32.20 o 
  -1   5   8       10.99       55.03     35.60 o 
   0   5   8      330.69      347.57     36.49 o 
   1   5   8      929.18      860.40     40.12 o 
   2   5   8       39.53       -8.29     40.96 o 
   3   5   8       17.77       53.79     38.28 o 
   4   5   8       37.17       11.54     42.32 o 
 -10   6   8      173.23      219.42     36.98 o 
  -9   6   8       91.68      112.36     34.89 o 
  -8   6   8      446.62      453.26     32.63 o 
  -7   6   8       91.59       90.35     32.17 o 
  -6   6   8      583.58      586.32     31.35 o 
  -5   6   8      144.79      143.33     28.90 o 
  -4   6   8      688.74      697.31     30.14 o 
  -3   6   8     2983.31     2898.29     47.69 o 
  -2   6   8     2282.25     2172.41     41.31 o 
  -1   6   8     1974.92     1952.81     40.82 o 
   0   6   8       32.32       78.43     33.71 o 
   1   6   8     2767.95     2658.45     43.30 o 
   2   6   8       33.58       38.66     40.00 o 
   3   6   8       74.40      152.75     38.37 o 
 -10   7   8        0.37       10.52     39.39 o 
  -9   7   8       79.93       97.79     37.82 o 
  -8   7   8      195.11      210.00     33.83 o 
  -7   7   8      263.09      295.77     36.53 o 
  -6   7   8      284.56      318.30     30.80 o 
  -5   7   8      343.67      398.36     33.56 o 
  -4   7   8     1193.71     1208.98     32.36 o 
  -3   7   8       38.90       53.66     33.36 o 
  -2   7   8      432.79      446.89     37.05 o 
  -1   7   8      119.34      167.39     35.23 o 
   0   7   8      519.23      525.90     35.10 o 
   1   7   8        6.03        0.62     38.43 o 
   2   7   8      125.65      152.77     41.57 o 
   3   7   8        8.55      -17.13     39.05 o 
 -10   8   8      152.44      150.85     39.48 o 
  -9   8   8       17.22       41.45     39.03 o 
  -8   8   8      480.30      520.38     34.58 o 
  -7   8   8        0.53        0.47     37.67 o 
  -6   8   8      288.15      324.57     34.32 o 
  -5   8   8        1.48       29.50     33.49 o 
  -4   8   8      669.32      694.24     30.37 o 
  -3   8   8      366.66      384.43     33.81 o 
  -2   8   8      261.75      245.41     30.29 o 
  -1   8   8     8417.95     8580.39    111.16 o 
   0   8   8      298.45      304.53     36.78 o 
   1   8   8      125.16      164.20     36.41 o 
   2   8   8       25.13       98.05     41.23 o 
   3   8   8       65.25      128.19     39.89 o 
 -10   9   8        0.58       47.72     40.65 o 
  -9   9   8      346.96      334.67     39.87 o 
  -8   9   8        5.28       29.84     36.64 o 
  -7   9   8      263.69      309.85     36.81 o 
  -6   9   8      430.09      485.86     36.54 o 
  -5   9   8       60.16       91.01     33.14 o 
  -4   9   8     1423.89     1357.40     32.06 o 
  -3   9   8        5.98       45.92     34.13 o 
  -2   9   8     1729.95     1715.97     37.08 o 
  -1   9   8       22.35       27.67     45.21 o 
   0   9   8       47.31       83.62     34.93 o 
   1   9   8       47.26       47.36     36.04 o 
   2   9   8      300.82      306.77     35.20 o 
   3   9   8        7.23       36.40     39.00 o 
 -10  10   8      120.60       99.14     42.07 o 
  -9  10   8       16.92      -15.55     39.08 o 
  -8  10   8      204.89      228.79     38.00 o 
  -7  10   8        0.69       22.94     39.63 o 
  -6  10   8      221.72      258.50     34.64 o 
  -5  10   8       13.46       44.30     31.45 o 
  -4  10   8      314.78      321.50     31.56 o 
  -3  10   8     2481.49     2452.02     35.76 o 
  -2  10   8      571.11      577.44     37.50 o 
  -1  10   8       82.47      140.84     49.54 o 
   0  10   8       50.42       82.12     41.37 o 
   1  10   8      682.57      675.46     42.57 o 
   2  10   8        8.33       17.30     40.70 o 
   3  10   8      157.88      176.14     40.74 o 
  -9  11   8       41.89       89.47     40.30 o 
  -8  11   8        0.31       38.69     36.39 o 
  -7  11   8     1063.67     1079.23     52.79 o 
  -6  11   8      251.73      279.11     36.98 o 
  -5  11   8      272.47      326.27     33.17 o 
  -4  11   8     1863.88     1726.11     58.19 o 
  -3  11   8      759.68      757.01     33.71 o 
  -2  11   8      689.70      697.48     38.90 o 
  -1  11   8      149.09      167.41     38.84 o 
   0  11   8      893.97      886.59     50.88 o 
   1  11   8      189.00      188.73     45.68 o 
   2  11   8      156.82      157.06     41.61 o 
   3  11   8       43.15      114.21     43.10 o 
  -9  12   8       64.72        3.27     38.19 o 
  -8  12   8      140.77      183.30     39.31 o 
  -7  12   8       16.33      -40.78     39.92 o 
  -6  12   8      351.48      323.09     39.06 o 
  -5  12   8      526.42      530.99     33.67 o 
  -4  12   8      486.51      481.43     37.33 o 
  -3  12   8       95.93      160.16     32.92 o 
  -2  12   8      101.74      127.33     39.93 o 
  -1  12   8      115.26       99.66     41.47 o 
   0  12   8       62.35       63.86     42.50 o 
   1  12   8      147.21      146.38     46.15 o 
   2  12   8        0.25       43.36     49.17 o 
  -9  13   8      211.25      269.14     43.96 o 
  -8  13   8        5.16       34.98     37.39 o 
  -7  13   8      200.31      249.78     42.69 o 
  -6  13   8      393.58      356.98     36.46 o 
  -5  13   8       79.93       80.96     33.94 o 
  -4  13   8      910.05      880.95     34.18 o 
  -3  13   8      430.18      421.94     33.40 o 
  -2  13   8      940.94      955.74     41.05 o 
  -1  13   8       11.93       25.78     39.06 o 
   0  13   8      561.37      565.07     50.61 o 
   1  13   8       29.16       58.39     49.18 o 
   2  13   8      316.90      222.10     51.68 o 
  -8  14   8      135.97      194.92     38.98 o 
  -7  14   8        6.94      -21.98     39.21 o 
  -6  14   8      522.91      436.31     41.39 o 
  -5  14   8      672.18      662.54     35.81 o 
  -4  14   8        4.13        6.86     34.85 o 
  -3  14   8       11.88       32.94     43.43 o 
  -2  14   8       40.36        9.39     42.58 o 
  -1  14   8        2.36       37.93     48.10 o 
   0  14   8        2.59        8.24     49.22 o 
   1  14   8       48.25        7.40     49.87 o 
   2  14   8        0.12       91.86     46.31 o 
  -8  15   8        0.50       43.45     39.78 o 
  -7  15   8      104.54      123.67     41.75 o 
  -6  15   8      121.67      139.01     41.01 o 
  -5  15   8      528.10      587.47     44.69 o 
  -4  15   8      467.43      477.27     36.39 o 
  -3  15   8      367.58      397.19     46.29 o 
  -2  15   8      639.40      652.86     48.09 o 
  -1  15   8       36.20       99.33     47.98 o 
   0  15   8      829.41      771.85     59.73 o 
   1  15   8       57.39       64.34     45.45 o 
  -8  16   8      174.62       68.75     42.18 o 
  -7  16   8        9.75       74.15     41.48 o 
  -6  16   8      234.96      214.58     44.92 o 
  -5  16   8       23.69       25.71     41.15 o 
  -4  16   8       30.32       65.80     40.28 o 
  -3  16   8      168.64      192.49     38.78 o 
  -2  16   8        2.91       30.48     41.18 o 
  -1  16   8        4.45       31.74     41.77 o 
   0  16   8       18.03       22.20     46.97 o 
   1  16   8       40.09      128.67     43.51 o 
  -7  17   8      117.30      136.06     42.67 o 
  -6  17   8       26.82      106.63     43.93 o 
  -5  17   8      267.68      255.64     41.49 o 
  -4  17   8       75.92       76.10     40.53 o 
  -3  17   8      500.51      577.31     42.40 o 
  -2  17   8      879.79      883.01     59.63 o 
  -1  17   8       40.32       31.79     49.58 o 
   0  17   8      810.70      842.00     55.01 o 
  -7  18   8       13.17       21.73     46.28 o 
  -6  18   8       67.94      105.59     47.13 o 
  -5  18   8        0.51       27.68     42.80 o 
  -4  18   8       50.17       92.39     41.87 o 
  -3  18   8        0.58       10.47     43.48 o 
  -2  18   8        7.74       47.11     50.02 o 
  -1  18   8       48.30      131.80     48.09 o 
   0  18   8       64.24       55.91     45.45 o 
  -6  19   8       16.43       18.75     43.59 o 
  -5  19   8      193.16      205.13     44.46 o 
  -4  19   8      130.82      165.60     42.49 o 
  -3  19   8      211.54      243.49     51.36 o 
  -2  19   8      580.29      533.79     46.54 o 
  -1  19   8      107.81      177.95     51.37 o 
  -5  20   8       15.29       73.63     46.45 o 
  -4  20   8       73.08      102.61     44.34 o 
  -3  20   8       14.94       62.53     50.11 o 
  -2  20   8      213.09      196.88     46.95 o 
 -10   1   9       54.98      112.50     36.01 o 
  -9   1   9      417.30      408.02     34.41 o 
  -8   1   9      795.72      746.74     33.45 o 
  -7   1   9      369.33      358.11     31.92 o 
  -6   1   9     2885.61     2818.34     43.20 o 
  -5   1   9        8.21       30.32     32.86 o 
  -4   1   9     2271.15     2144.46     36.60 o 
  -3   1   9       13.45       76.96     40.29 o 
  -2   1   9      738.21      791.95     41.61 o 
  -1   1   9       66.03       83.08     49.98 o 
   0   1   9      419.70      442.42     49.93 o 
   1   1   9       95.11       99.95     37.50 o 
   2   1   9       16.14       19.31     34.62 o 
   3   1   9      187.25      242.77     35.64 o 
 -10   2   9       29.00       37.04     35.38 o 
  -9   2   9       22.58       50.13     33.25 o 
  -8   2   9      376.36      419.91     32.61 o 
  -7   2   9       43.75       77.92     32.61 o 
  -6   2   9      345.11      349.26     29.46 o 
  -5   2   9       10.44       58.44     32.51 o 
  -4   2   9      130.40      115.12     29.84 o 
  -3   2   9      187.36      211.85     37.26 o 
  -2   2   9        0.12       40.01     38.64 o 
  -1   2   9       80.41      162.15     50.56 o 
   0   2   9        0.18        1.60     49.47 o 
   1   2   9       52.42       22.25     34.22 o 
   2   2   9        0.36      -15.54     37.71 o 
   3   2   9       34.98       89.24     35.53 o 
 -10   3   9       66.59      117.24     35.76 o 
  -9   3   9      281.96      282.57     36.21 o 
  -8   3   9       32.07       81.33     32.75 o 
  -7   3   9      603.41      517.32     33.22 o 
  -6   3   9     2429.17     2299.89     43.00 o 
  -5   3   9        8.91       10.37     29.46 o 
  -4   3   9     1503.46     1446.44     30.98 o 
  -3   3   9       66.86      102.77     40.65 o 
  -2   3   9     1259.56     1285.93     39.39 o 
  -1   3   9        3.61       89.96     41.49 o 
   0   3   9      305.11      341.31     42.43 o 
   1   3   9      344.77      358.94     39.58 o 
   2   3   9       24.63       34.74     35.80 o 
   3   3   9      171.09      190.66     36.79 o 
 -10   4   9        6.68       47.59     36.81 o 
  -9   4   9       50.60       93.95     34.65 o 
  -8   4   9       75.40       66.72     33.55 o 
  -7   4   9        2.21       33.58     32.84 o 
  -6   4   9      104.70      152.25     32.95 o 
  -5   4   9      253.90      267.87     29.85 o 
  -4   4   9      965.15      889.73     30.29 o 
  -3   4   9      871.89      896.56     37.88 o 
  -2   4   9       14.91       56.82     37.38 o 
  -1   4   9      409.44      419.57     33.96 o 
   0   4   9       42.38      104.37     36.34 o 
   1   4   9       40.38       47.35     37.67 o 
   2   4   9        1.79       57.88     36.72 o 
   3   4   9       14.29       53.23     38.91 o 
 -10   5   9      174.32      193.87     37.77 o 
  -9   5   9      434.08      430.04     36.19 o 
  -8   5   9      210.71      225.72     33.39 o 
  -7   5   9      117.39      137.27     34.53 o 
  -6   5   9        8.05       19.29     36.26 o 
  -5   5   9       81.94       97.05     29.40 o 
  -4   5   9     2775.89     2659.49     32.41 o 
  -3   5   9       39.20       48.05     36.72 o 
  -2   5   9     1115.45     1056.46     36.28 o 
  -1   5   9      162.18      161.78     37.42 o 
   0   5   9      368.10      388.55     38.28 o 
   1   5   9      422.30      456.43     38.46 o 
   2   5   9        8.28       86.56     37.84 o 
   3   5   9      112.93      100.90     39.69 o 
 -10   6   9       89.20       83.24     36.97 o 
  -9   6   9       28.26       89.56     36.32 o 
  -8   6   9        2.23       -8.56     32.81 o 
  -7   6   9      107.07      135.68     36.89 o 
  -6   6   9        5.59       30.22     36.29 o 
  -5   6   9      173.47      201.90     32.46 o 
  -4   6   9       50.48       77.12     29.96 o 
  -3   6   9     1681.04     1678.94     32.45 o 
  -2   6   9       28.14       52.49     34.29 o 
  -1   6   9      160.12      127.72     39.70 o 
   0   6   9       15.26       -0.96     37.49 o 
   1   6   9        2.55       -5.23     40.68 o 
   2   6   9        7.99       38.69     36.80 o 
   3   6   9       23.57       19.81     39.68 o 
 -10   7   9      110.50      122.60     37.83 o 
  -9   7   9      123.31      149.65     35.73 o 
  -8   7   9      395.15      407.32     35.43 o 
  -7   7   9      134.83      127.49     36.45 o 
  -6   7   9       93.05      123.80     33.86 o 
  -5   7   9      649.46      681.74     33.40 o 
  -4   7   9      112.95      155.85     30.68 o 
  -3   7   9       10.64       31.05     30.06 o 
  -2   7   9     2253.38     2182.89     38.49 o 
  -1   7   9     1134.15     1122.05     48.13 o 
   0   7   9      122.79      154.90     38.22 o 
   1   7   9       93.29      152.23     40.66 o 
   2   7   9       58.42       95.64     37.16 o 
 -10   8   9      105.62      129.03     39.87 o 
  -9   8   9       46.99       54.75     36.89 o 
  -8   8   9      298.74      322.42     35.93 o 
  -7   8   9       94.83      112.10     38.63 o 
  -6   8   9       99.57      104.29     33.20 o 
  -5   8   9     1036.31     1007.90     32.45 o 
  -4   8   9      312.30      330.29     32.33 o 
  -3   8   9      617.65      587.15     32.52 o 
  -2   8   9        3.31       41.66     35.30 o 
  -1   8   9       90.66      114.86     43.02 o 
   0   8   9       32.35      111.59     41.34 o 
   1   8   9      200.20      180.40     42.57 o 
   2   8   9       98.39       81.59     39.55 o 
 -10   9   9      112.97      152.35     40.42 o 
  -9   9   9       24.49       68.84     38.89 o 
  -8   9   9      222.86      219.36     34.71 o 
  -7   9   9      229.75      212.68     37.64 o 
  -6   9   9      250.23      260.51     31.07 o 
  -5   9   9      470.01      465.38     32.37 o 
  -4   9   9      303.89      308.40     31.63 o 
  -3   9   9      114.27      131.38     32.39 o 
  -2   9   9      252.25      214.05     36.47 o 
  -1   9   9      239.54      301.27     43.22 o 
   0   9   9      297.64      330.77     42.27 o 
   1   9   9      183.87      182.92     43.84 o 
   2   9   9       20.85       66.90     40.55 o 
  -9  10   9       41.64       54.80     38.03 o 
  -8  10   9      578.38      601.30     38.63 o 
  -7  10   9      727.12      728.65     39.40 o 
  -6  10   9      116.82      133.65     35.15 o 
  -5  10   9      890.29      846.44     36.63 o 
  -4  10   9       45.52       79.18     31.99 o 
  -3  10   9        3.90       69.89     32.97 o 
  -2  10   9       85.89       89.33     37.02 o 
  -1  10   9      820.33      844.41     43.20 o 
   0  10   9       60.98       90.32     40.96 o 
   1  10   9       80.57       95.97     42.84 o 
   2  10   9       46.65       75.03     39.87 o 
  -9  11   9       49.63       83.51     38.58 o 
  -8  11   9      144.87      137.98     38.17 o 
  -7  11   9      139.01      131.16     38.74 o 
  -6  11   9      464.59      469.70     36.04 o 
  -5  11   9        3.45       25.62     36.29 o 
  -4  11   9      590.65      590.74     34.35 o 
  -3  11   9        0.15       43.74     32.49 o 
  -2  11   9        4.36       16.47     38.21 o 
  -1  11   9       99.88      132.78     37.49 o 
   0  11   9       67.79      129.53     42.35 o 
   1  11   9      315.56      368.05     44.18 o 
   2  11   9      100.83       78.77     43.54 o 
  -9  12   9       92.82      117.72     41.04 o 
  -8  12   9      255.18      216.67     37.84 o 
  -7  12   9      853.32      874.95     41.85 o 
  -6  12   9      376.04      402.12     35.86 o 
  -5  12   9      192.77      157.37     34.52 o 
  -4  12   9        2.21       -9.60     34.69 o 
  -3  12   9      716.10      691.50     36.39 o 
  -2  12   9      112.34      112.34     41.95 o 
  -1  12   9       50.76       53.90     37.94 o 
   0  12   9      129.42      176.56     46.40 o 
   1  12   9      123.70      163.20     45.31 o 
  -9  13   9      183.76      148.73     38.84 o 
  -8  13   9       56.37       48.26     40.53 o 
  -7  13   9        9.36       68.95     40.32 o 
  -6  13   9      546.66      500.74     36.27 o 
  -5  13   9       17.27       83.60     34.56 o 
  -4  13   9      121.28      146.22     38.38 o 
  -3  13   9       29.32       85.69     34.99 o 
  -2  13   9      115.97      108.43     38.65 o 
  -1  13   9       14.50       54.73     43.34 o 
   0  13   9       12.68       18.63     48.36 o 
   1  13   9      119.87      123.79     51.15 o 
  -8  14   9      243.61      198.28     40.90 o 
  -7  14   9      136.53      156.63     41.77 o 
  -6  14   9       40.84       77.17     36.79 o 
  -5  14   9     1090.39     1025.91     36.59 o 
  -4  14   9      111.70      170.04     39.32 o 
  -3  14   9      223.00      253.25     35.26 o 
  -2  14   9        3.60       48.48     40.10 o 
  -1  14   9      164.87      201.76     48.54 o 
   0  14   9      375.54      380.93     48.31 o 
   1  14   9       15.35       56.59     52.05 o 
  -8  15   9       18.85      113.17     43.18 o 
  -7  15   9       90.54      102.60     42.72 o 
  -6  15   9      185.04      164.60     41.40 o 
  -5  15   9       82.10      115.45     40.52 o 
  -4  15   9      198.54      180.08     36.34 o 
  -3  15   9       39.29       70.62     36.66 o 
  -2  15   9       33.97       56.77     40.82 o 
  -1  15   9       28.11       19.47     48.46 o 
   0  15   9       39.98       76.67     48.69 o 
  -7  16   9      184.70      209.17     43.24 o 
  -6  16   9      166.86      168.55     42.37 o 
  -5  16   9      273.07      298.71     42.03 o 
  -4  16   9       59.26      103.08     37.46 o 
  -3  16   9      597.07      592.02     42.40 o 
  -2  16   9       45.61       95.56     44.25 o 
  -1  16   9      225.37      253.63     51.58 o 
   0  16   9      350.09      456.98     53.59 o 
  -7  17   9        0.27       61.43     44.04 o 
  -6  17   9       15.17       53.23     41.03 o 
  -5  17   9        3.67       52.75     39.38 o 
  -4  17   9       25.61       49.86     40.26 o 
  -3  17   9       87.21       73.61     46.02 o 
  -2  17   9       92.87       34.76     43.87 o 
  -1  17   9       11.93       73.38     43.99 o 
  -6  18   9       96.29      134.52     44.75 o 
  -5  18   9      172.62      242.21     43.65 o 
  -4  18   9       12.86       18.65     44.62 o 
  -3  18   9      525.92      528.13     45.73 o 
  -2  18   9      130.04      282.95     50.33 o 
  -4  19   9       22.49       27.39     46.61 o 
  -3  19   9        0.82        2.13     46.56 o 
 -10   0  10      119.57      136.85     49.81 o 
  -9   0  10      556.41      563.24     48.80 o 
  -8   0  10      181.05      140.52     47.63 o 
  -7   0  10     1585.47     1523.62     64.92 o 
  -6   0  10      379.99      394.36     44.65 o 
  -5   0  10      604.11      598.38     41.18 o 
  -4   0  10      592.69      659.83     50.95 o 
  -3   0  10        3.07       11.56     50.64 o 
  -2   0  10      785.05      856.93     55.31 o 
  -1   0  10      393.88      303.50     62.45 o 
   0   0  10     1528.89     1473.91     70.67 o 
   1   0  10       95.80      131.53     45.32 o 
   2   0  10       77.38      154.23     48.04 o 
 -10   1  10        6.49       50.60     35.90 o 
  -9   1  10        0.95       10.65     35.57 o 
  -8   1  10       36.71       36.25     33.66 o 
  -7   1  10       30.86       61.43     36.38 o 
  -6   1  10        1.93       61.63     29.44 o 
  -5   1  10       49.61       19.35     31.89 o 
  -4   1  10        8.79       34.78     32.11 o 
  -3   1  10       42.56       73.24     39.74 o 
  -2   1  10       19.07       64.40     48.60 o 
  -1   1  10       38.27       84.49     53.83 o 
   0   1  10       16.20       34.32     45.52 o 
   1   1  10        0.75       26.52     32.57 o 
   2   1  10        0.18       18.11     33.61 o 
 -10   2  10       48.97       83.45     36.55 o 
  -9   2  10      728.24      699.23     34.60 o 
  -8   2  10        8.76       50.30     35.34 o 
  -7   2  10      946.40      965.10     34.34 o 
  -6   2  10      456.31      489.22     34.13 o 
  -5   2  10      336.44      345.78     34.07 o 
  -4   2  10      757.28      738.39     34.19 o 
  -3   2  10        1.80       46.27     34.41 o 
  -2   2  10     1291.72     1222.51     43.90 o 
  -1   2  10       22.85       86.02     51.81 o 
   0   2  10      483.35      472.51     34.50 o 
   1   2  10      371.25      372.00     33.50 o 
   2   2  10      126.80      189.34     35.10 o 
 -10   3  10       10.11       52.52     37.67 o 
  -9   3  10       31.99       76.04     36.63 o 
  -8   3  10       20.98       41.16     33.98 o 
  -7   3  10       14.77       53.19     33.65 o 
  -6   3  10      278.15      290.95     33.18 o 
  -5   3  10      139.08      157.82     31.21 o 
  -4   3  10        7.18       38.39     32.10 o 
  -3   3  10        6.79       23.02     33.96 o 
  -2   3  10       81.05       47.57     42.00 o 
  -1   3  10        4.78       76.05     42.74 o 
   0   3  10        3.79       32.26     34.24 o 
   1   3  10       14.70       32.50     32.64 o 
   2   3  10      148.66      175.38     36.00 o 
 -10   4  10        3.98       80.55     37.77 o 
  -9   4  10      670.38      664.56     37.72 o 
  -8   4  10       48.34       58.21     35.51 o 
  -7   4  10      712.36      775.93     33.18 o 
  -6   4  10      759.16      706.01     33.28 o 
  -5   4  10       65.35       74.42     31.40 o 
  -4   4  10      666.05      664.80     34.06 o 
  -3   4  10       37.90       89.00     30.45 o 
  -2   4  10      798.88      801.77     39.33 o 
  -1   4  10        5.51       72.96     46.11 o 
   0   4  10      566.56      627.89     40.36 o 
   1   4  10      244.85      280.69     36.68 o 
   2   4  10       11.14       32.56     35.22 o 
 -10   5  10      115.19       67.91     38.01 o 
  -9   5  10       30.48       74.79     35.79 o 
  -8   5  10        2.02       28.42     33.74 o 
  -7   5  10      190.76      221.60     33.49 o 
  -6   5  10        1.04       65.06     30.02 o 
  -5   5  10        6.42       29.89     31.27 o 
  -4   5  10      162.67      176.87     32.75 o 
  -3   5  10       78.52       90.44     33.94 o 
  -2   5  10        4.89       15.92     35.08 o 
  -1   5  10        2.46      -11.58     43.45 o 
   0   5  10       20.96        6.31     39.51 o 
   1   5  10       11.66       21.08     36.15 o 
   2   5  10        0.40       55.56     35.28 o 
 -10   6  10        0.43        2.51     37.82 o 
  -9   6  10      404.31      442.37     37.92 o 
  -8   6  10       66.36      105.55     33.77 o 
  -7   6  10      187.06      262.38     33.91 o 
  -6   6  10       31.95       54.09     31.69 o 
  -5   6  10      329.97      356.47     31.14 o 
  -4   6  10     2279.46     2146.70     37.00 o 
  -3   6  10      137.43       93.07     39.56 o 
  -2   6  10      562.64      589.05     34.61 o 
  -1   6  10      177.37      141.92     44.56 o 
   0   6  10        4.94       47.23     39.47 o 
   1   6  10        2.74        4.96     37.41 o 
 -10   7  10       71.66      131.35     40.23 o 
  -9   7  10       25.06       83.07     34.94 o 
  -8   7  10      108.15      145.30     35.39 o 
  -7   7  10      136.69      172.94     32.36 o 
  -6   7  10       11.16       34.31     37.04 o 
  -5   7  10       42.99       73.52     35.53 o 
  -4   7  10       40.73       16.56     33.46 o 
  -3   7  10      211.76      217.29     37.77 o 
  -2   7  10       50.05       43.49     35.41 o 
  -1   7  10       53.34       93.45     43.01 o 
   0   7  10       19.85       15.06     40.81 o 
   1   7  10      140.34      194.19     37.74 o 
 -10   8  10       13.93      -17.71     38.44 o 
  -9   8  10      136.45      163.81     37.37 o 
  -8   8  10       43.40       54.17     35.04 o 
  -7   8  10      362.51      338.80     33.47 o 
  -6   8  10      314.25      310.72     39.33 o 
  -5   8  10     1015.02      973.95     34.51 o 
  -4   8  10       17.35       26.89     32.87 o 
  -3   8  10       59.20       80.30     34.83 o 
  -2   8  10      703.32      694.02     41.09 o 
  -1   8  10        6.18       45.85     39.48 o 
   0   8  10      221.47      251.12     41.68 o 
   1   8  10        0.81       34.17     38.87 o 
  -9   9  10      182.48      196.44     37.49 o 
  -8   9  10      330.32      347.13     36.95 o 
  -7   9  10       12.46       28.64     35.82 o 
  -6   9  10       71.09      100.68     40.79 o 
  -5   9  10       68.31       60.18     34.40 o 
  -4   9  10       12.44       48.71     32.65 o 
  -3   9  10        5.04        2.58     33.54 o 
  -2   9  10      410.56      385.30     40.41 o 
  -1   9  10      645.84      678.35     41.85 o 
   0   9  10       10.93       74.07     41.37 o 
   1   9  10       60.33       98.52     47.32 o 
  -9  10  10       59.02       50.28     40.62 o 
  -8  10  10       78.63      100.76     36.41 o 
  -7  10  10      378.88      371.54     37.61 o 
  -6  10  10       68.53       77.70     36.14 o 
  -5  10  10      193.45      232.61     34.75 o 
  -4  10  10      333.82      346.69     34.28 o 
  -3  10  10      604.26      620.85     34.19 o 
  -2  10  10       59.61       67.47     37.71 o 
  -1  10  10       24.34        1.96     41.53 o 
   0  10  10      207.97      242.44     46.16 o 
   1  10  10       60.85       34.84     45.17 o 
  -9  11  10        0.48       69.41     38.13 o 
  -8  11  10      178.50      243.94     38.37 o 
  -7  11  10       17.33       27.10     38.18 o 
  -6  11  10      739.84      712.43     37.77 o 
  -5  11  10        9.88       16.79     38.94 o 
  -4  11  10      123.21      188.62     34.53 o 
  -3  11  10      205.40      206.66     34.79 o 
  -2  11  10        0.91        8.73     35.24 o 
  -1  11  10      217.24      244.93     42.48 o 
   0  11  10        0.92       65.50     48.84 o 
  -9  12  10       88.64      117.75     41.24 o 
  -8  12  10        9.57       54.66     38.97 o 
  -7  12  10      119.96      151.70     38.53 o 
  -6  12  10      142.45      166.19     38.05 o 
  -5  12  10      413.43      403.82     39.16 o 
  -4  12  10       57.99       52.75     35.17 o 
  -3  12  10      107.60      149.84     35.41 o 
  -2  12  10      157.45      137.46     46.94 o 
  -1  12  10       27.22        4.55     44.29 o 
   0  12  10      268.80      290.70     47.01 o 
  -8  13  10      377.38      475.00     47.62 o 
  -7  13  10       45.33       62.04     40.90 o 
  -6  13  10      171.71      197.57     35.42 o 
  -5  13  10      293.20      291.14     39.62 o 
  -4  13  10      369.48      372.26     36.29 o 
  -3  13  10       46.61       54.58     38.30 o 
  -2  13  10       32.61       47.27     44.37 o 
  -1  13  10      118.99      124.05     39.93 o 
   0  13  10       34.06       18.94     47.08 o 
  -8  14  10        6.80       85.65     43.58 o 
  -7  14  10       76.55      117.61     42.14 o 
  -6  14  10       77.37       91.40     36.61 o 
  -5  14  10       34.39       79.94     37.87 o 
  -4  14  10      143.03      132.88     40.54 o 
  -3  14  10      138.15      185.87     40.99 o 
  -2  14  10      180.69      160.81     44.98 o 
  -1  14  10       68.72       95.21     42.71 o 
  -7  15  10       67.90       87.09     42.07 o 
  -6  15  10      450.08      431.65     40.18 o 
  -5  15  10      173.27      204.91     38.62 o 
  -4  15  10      154.43      132.20     42.67 o 
  -3  15  10      250.91      311.17     41.32 o 
  -2  15  10       22.77        9.70     48.13 o 
  -1  15  10      102.27      149.55     46.76 o 
  -6  16  10        8.17       24.30     42.10 o 
  -5  16  10        7.94      -14.95     39.99 o 
  -4  16  10       71.87       82.55     45.89 o 
  -3  16  10       11.14       12.09     38.49 o 
  -2  16  10      104.22      136.20     46.53 o 
  -5  17  10      247.52      231.33     41.08 o 
  -4  17  10      109.45      143.51     42.02 o 
  -3  17  10      323.06      304.60     59.33 o 
 -10   1  11       97.98      107.05     36.52 o 
  -9   1  11      579.75      555.46     36.36 o 
  -8   1  11        3.16       45.43     33.60 o 
  -7   1  11     1223.67     1183.85     33.58 o 
  -6   1  11        8.80       52.95     33.10 o 
  -5   1  11      867.75      817.17     36.25 o 
  -4   1  11        4.95       25.75     37.84 o 
  -3   1  11      463.53      491.82     39.02 o 
  -2   1  11      343.96      397.81     34.79 o 
  -1   1  11      557.00      516.15     39.60 o 
   0   1  11     1044.59     1014.86     34.43 o 
   1   1  11       55.13       74.46     34.54 o 
 -10   2  11       27.56       75.16     36.72 o 
  -9   2  11       16.09       32.23     34.86 o 
  -8   2  11      213.96      161.98     36.54 o 
  -7   2  11       35.52       70.20     33.91 o 
  -6   2  11       72.71       80.18     34.33 o 
  -5   2  11       35.75       72.61     32.55 o 
  -4   2  11      121.37      109.54     32.97 o 
  -3   2  11      131.00      131.46     38.92 o 
  -2   2  11      139.56      145.53     34.56 o 
  -1   2  11      147.41      173.08     36.51 o 
   0   2  11       19.50        7.70     34.21 o 
   1   2  11        5.55       58.70     33.36 o 
 -10   3  11      132.53      132.27     36.69 o 
  -9   3  11      426.02      452.51     38.18 o 
  -8   3  11       43.08      113.84     35.27 o 
  -7   3  11      949.56      905.42     34.58 o 
  -6   3  11        0.00       32.29     33.26 o 
  -5   3  11      689.72      702.48     34.46 o 
  -4   3  11      254.97      228.49     33.73 o 
  -3   3  11     1329.28     1244.56     34.88 o 
  -2   3  11      408.59      383.06     36.16 o 
  -1   3  11      287.26      310.34     35.02 o 
   0   3  11      536.24      565.27     34.21 o 
   1   3  11        1.94       33.03     34.28 o 
 -10   4  11       24.04       36.56     38.34 o 
  -9   4  11       60.20      130.18     37.92 o 
  -8   4  11        1.06       21.94     35.06 o 
  -7   4  11       16.63        6.14     36.64 o 
  -6   4  11     1012.71      937.92     33.10 o 
  -5   4  11        1.01       18.11     32.61 o 
  -4   4  11       35.31       70.36     34.52 o 
  -3   4  11      326.34      320.16     34.44 o 
  -2   4  11       65.23      130.22     34.26 o 
  -1   4  11       50.48       42.83     36.31 o 
   0   4  11        1.36       11.16     33.24 o 
   1   4  11       47.01       92.67     35.33 o 
 -10   5  11      231.97      241.04     39.48 o 
  -9   5  11      428.74      438.19     39.04 o 
  -8   5  11      239.15      231.39     37.89 o 
  -7   5  11      473.86      553.54     38.84 o 
  -6   5  11      128.17      103.04     32.64 o 
  -5   5  11     1733.15     1709.75     35.57 o 
  -4   5  11      440.24      442.09     32.83 o 
  -3   5  11      963.44      950.92     37.30 o 
  -2   5  11      704.82      756.78     37.34 o 
  -1   5  11      111.42      157.68     36.16 o 
   0   5  11       51.94       62.84     34.69 o 
 -10   6  11       21.46       19.49     38.97 o 
  -9   6  11       12.17       27.06     36.77 o 
  -8   6  11      129.96      141.14     36.04 o 
  -7   6  11      182.10      175.65     36.31 o 
  -6   6  11      106.45      117.40     32.45 o 
  -5   6  11      197.79      156.42     32.86 o 
  -4   6  11      317.34      307.30     33.25 o 
  -3   6  11      200.99      143.99     35.85 o 
  -2   6  11       21.36       19.97     36.10 o 
  -1   6  11       69.64      104.42     36.25 o 
   0   6  11       18.94       67.48     36.65 o 
  -9   7  11      124.16      125.54     37.32 o 
  -8   7  11       93.70      195.27     37.78 o 
  -7   7  11     1060.66     1030.35     35.63 o 
  -6   7  11       19.63       68.48     34.42 o 
  -5   7  11     1602.06     1506.04     47.43 o 
  -4   7  11     1053.47     1007.41     36.97 o 
  -3   7  11      434.05      522.14     37.41 o 
  -2   7  11      247.66      278.16     36.88 o 
  -1   7  11      171.50      239.39     36.76 o 
   0   7  11      148.29      236.69     38.37 o 
  -9   8  11       93.86      104.03     37.40 o 
  -8   8  11      120.03      185.54     37.42 o 
  -7   8  11       16.62       36.55     33.95 o 
  -6   8  11       18.86      100.08     36.04 o 
  -5   8  11        0.75       51.64     33.53 o 
  -4   8  11      428.03      360.97     40.44 o 
  -3   8  11      140.45      153.77     37.77 o 
  -2   8  11      443.76      414.97     36.87 o 
  -1   8  11      229.03      278.39     38.01 o 
   0   8  11       10.06       -5.44     39.73 o 
  -9   9  11      197.48      218.33     37.41 o 
  -8   9  11       16.09       65.72     36.20 o 
  -7   9  11      674.09      661.83     36.37 o 
  -6   9  11        0.03       49.78     40.89 o 
  -5   9  11     1183.26     1181.31     38.28 o 
  -4   9  11       88.61       73.32     40.31 o 
  -3   9  11      558.59      663.86     37.43 o 
  -2   9  11      479.02      425.88     36.98 o 
  -1   9  11       69.43       82.32     39.52 o 
   0   9  11       85.16       74.17     39.63 o 
  -9  10  11       39.06       64.94     39.90 o 
  -8  10  11       76.49      131.74     35.97 o 
  -7  10  11       13.49       43.82     38.06 o 
  -6  10  11      491.88      460.37     43.56 o 
  -5  10  11        4.65       22.55     36.94 o 
  -4  10  11       80.08      114.81     36.49 o 
  -3  10  11        4.35       10.51     36.67 o 
  -2  10  11      506.58      563.56     49.77 o 
  -1  10  11      278.43      266.94     39.87 o 
  -8  11  11       20.94       69.93     36.56 o 
  -7  11  11      366.54      402.80     38.70 o 
  -6  11  11        3.91       36.73     41.43 o 
  -5  11  11      689.05      716.99     38.09 o 
  -4  11  11        1.29       38.27     38.40 o 
  -3  11  11      467.11      470.94     38.21 o 
  -2  11  11      133.09      117.82     42.82 o 
  -1  11  11       63.32      124.28     41.25 o 
  -8  12  11      337.09      343.80     44.52 o 
  -7  12  11       19.86       35.23     39.53 o 
  -6  12  11      124.97      203.00     36.85 o 
  -5  12  11       21.59       58.55     37.66 o 
  -4  12  11      530.11      562.02     41.48 o 
  -3  12  11       12.07       28.59     38.22 o 
  -2  12  11      263.03      379.63     42.74 o 
  -1  12  11      103.50       72.14     41.72 o 
  -7  13  11      346.75      399.23     40.74 o 
  -6  13  11        0.34       60.31     38.24 o 
  -5  13  11       97.39      154.48     43.54 o 
  -4  13  11       19.71       60.72     40.09 o 
  -3  13  11      383.58      433.62     40.60 o 
  -2  13  11       31.29       42.92     41.22 o 
  -7  14  11        0.07        4.10     40.20 o 
  -6  14  11      562.25      544.20     38.18 o 
  -5  14  11        0.19       43.93     49.00 o 
  -4  14  11      376.41      434.95     40.26 o 
  -3  14  11       39.31       68.88     40.96 o 
  -6  15  11       21.12       66.67     40.41 o 
  -5  15  11      238.32      263.89     42.80 o 
  -4  15  11        4.00       45.99     40.84 o 
  -3  15  11      112.65      176.19     46.99 o 
  -9   0  12      371.75      291.27     51.53 o 
  -8   0  12      567.11      619.06     54.87 o 
  -7   0  12      811.84      783.77     51.43 o 
  -6   0  12      338.90      361.18     45.14 o 
  -5   0  12      652.12      630.02     55.50 o 
  -4   0  12      530.37      602.21     45.94 o 
  -3   0  12      466.40      450.11     58.99 o 
  -2   0  12       16.49       50.38     45.09 o 
  -1   0  12     1071.73     1050.93     48.78 o 
  -9   1  12       53.18       85.05     36.54 o 
  -8   1  12        0.61       23.76     40.84 o 
  -7   1  12        2.15        3.98     32.91 o 
  -6   1  12       10.64       40.85     35.75 o 
  -5   1  12       57.65       84.16     34.77 o 
  -4   1  12       42.16        3.21     36.55 o 
  -3   1  12       32.38       56.00     38.43 o 
  -2   1  12        3.87       94.88     35.66 o 
  -1   1  12        0.20       40.04     34.00 o 
  -9   2  12      139.90      148.18     37.09 o 
  -8   2  12      536.01      587.59     41.55 o 
  -7   2  12      623.38      570.11     34.34 o 
  -6   2  12      385.71      423.30     36.17 o 
  -5   2  12      601.50      605.83     35.85 o 
  -4   2  12      122.43      177.58     35.77 o 
  -3   2  12     1316.68     1290.55     39.95 o 
  -2   2  12       34.09       88.82     36.16 o 
  -1   2  12      579.64      567.74     34.62 o 
  -9   3  12        0.31      -11.70     38.72 o 
  -8   3  12       58.09       22.49     38.87 o 
  -7   3  12      278.72      289.82     35.54 o 
  -6   3  12       72.33       83.98     35.74 o 
  -5   3  12      119.16      135.50     35.26 o 
  -4   3  12       62.44       69.23     36.54 o 
  -3   3  12       29.05       74.93     36.09 o 
  -2   3  12        0.23       56.83     35.69 o 
  -1   3  12       12.27      -31.48     34.77 o 
  -9   4  12       78.89       80.12     37.71 o 
  -8   4  12      428.48      470.24     40.31 o 
  -7   4  12      300.46      357.93     45.47 o 
  -6   4  12      577.49      542.75     36.05 o 
  -5   4  12     1397.48     1323.34     35.44 o 
  -4   4  12       99.35      119.28     36.27 o 
  -3   4  12      907.37      894.07     39.51 o 
  -2   4  12        5.18       17.33     36.30 o 
  -1   4  12      493.60      559.55     38.72 o 
  -9   5  12      137.74      119.59     39.48 o 
  -8   5  12        0.54       18.94     36.57 o 
  -7   5  12      152.19      143.39     35.91 o 
  -6   5  12      263.99      209.53     35.17 o 
  -5   5  12       16.06       49.19     33.36 o 
  -4   5  12      188.95      178.48     37.82 o 
  -3   5  12        2.59      -10.69     36.54 o 
  -2   5  12       78.81       67.46     42.35 o 
  -1   5  12        0.07       36.71     37.58 o 
  -9   6  12       40.85       42.76     37.00 o 
  -8   6  12      753.89      730.74     38.92 o 
  -7   6  12      323.09      347.76     39.62 o 
  -6   6  12      151.50      193.86     38.63 o 
  -5   6  12      990.13      967.84     39.15 o 
  -4   6  12      134.80      146.68     37.03 o 
  -3   6  12     1303.92     1328.34     39.23 o 
  -2   6  12       19.80       44.23     42.10 o 
  -1   6  12      340.17      407.08     40.79 o 
  -9   7  12      126.24      135.88     36.69 o 
  -8   7  12       79.30       78.04     40.98 o 
  -7   7  12      115.98      156.30     39.16 o 
  -6   7  12      103.97      107.72     35.13 o 
  -5   7  12       36.14       71.76     37.52 o 
  -4   7  12      391.58      401.19     38.32 o 
  -3   7  12        1.10       54.67     34.32 o 
  -2   7  12      142.85      165.18     42.43 o 
  -1   7  12        0.68       23.65     38.65 o 
  -8   8  12      312.64      356.28     38.90 o 
  -7   8  12      450.91      491.84     38.81 o 
  -6   8  12      900.99      800.04     36.28 o 
  -5   8  12      967.50      939.31     38.78 o 
  -4   8  12        6.67       79.40     41.13 o 
  -3   8  12      409.59      427.53     35.46 o 
  -2   8  12       19.96       12.13     43.66 o 
  -8   9  12       35.99      139.61     38.70 o 
  -7   9  12       30.33        3.66     42.17 o 
  -6   9  12      259.94      234.91     38.75 o 
  -5   9  12       58.17        7.72     38.72 o 
  -4   9  12      308.95      290.56     41.09 o 
  -3   9  12       25.08        2.55     41.05 o 
  -2   9  12      187.72      226.60     45.67 o 
  -8  10  12      397.01      384.09     40.88 o 
  -7  10  12      143.13      128.91     39.84 o 
  -6  10  12      273.51      328.94     38.77 o 
  -5  10  12      628.87      653.85     39.11 o 
  -4  10  12       67.91      104.22     41.18 o 
  -3  10  12      439.30      464.59     41.27 o 
  -2  10  12        8.13       27.35     44.31 o 
  -7  11  12       36.84       29.36     39.06 o 
  -6  11  12       84.70      155.89     43.72 o 
  -5  11  12       80.00      116.73     36.85 o 
  -4  11  12      110.63      183.28     41.42 o 
  -3  11  12      106.10      143.75     41.13 o 
  -7  12  12      124.09      184.01     39.91 o 
  -6  12  12      151.85      240.05     44.02 o 
  -5  12  12       84.57       93.41     37.35 o 
  -4  12  12       95.19      145.43     38.02 o 
  -3  12  12      240.39      272.99     41.07 o 
  -5  13  12       54.52      123.13     38.95 o 
  -9   1  13       55.21       64.07     37.88 o 
  -8   1  13      959.06     1004.61     40.27 o 
  -7   1  13        0.12       33.92     35.53 o 
  -6   1  13      989.69     1020.99     38.95 o 
  -5   1  13       18.39      -12.77     36.28 o 
  -4   1  13      850.40      897.96     39.65 o 
  -3   1  13      544.73      491.48     34.62 o 
  -2   1  13      155.26      177.17     38.39 o 
  -9   2  13       79.21      107.56     38.43 o 
  -8   2  13        1.61       43.19     38.56 o 
  -7   2  13       11.81       60.32     36.83 o 
  -6   2  13        4.88       63.43     38.41 o 
  -5   2  13        0.08       17.35     37.42 o 
  -4   2  13        0.63       62.97     38.31 o 
  -3   2  13       26.16       77.08     34.50 o 
  -2   2  13        4.31       97.76     42.18 o 
  -8   3  13      634.94      682.90     42.04 o 
  -7   3  13       16.49       50.05     37.08 o 
  -6   3  13      871.50      850.05     39.78 o 
  -5   3  13      235.92      264.72     38.47 o 
  -4   3  13      513.27      567.24     38.45 o 
  -3   3  13      299.48      327.66     37.91 o 
  -2   3  13      322.51      405.04     38.83 o 
  -8   4  13       20.74       13.30     42.14 o 
  -7   4  13      150.83      224.22     41.67 o 
  -6   4  13        2.10       81.44     40.87 o 
  -5   4  13        0.30       15.85     40.68 o 
  -4   4  13       16.22       77.90     38.96 o 
  -3   4  13       17.42       59.86     38.92 o 
  -8   5  13      378.97      325.31     42.64 o 
  -7   5  13       41.46       64.94     38.26 o 
  -6   5  13      618.61      627.58     38.82 o 
  -5   5  13      140.10      184.39     39.71 o 
  -4   5  13      545.03      644.04     50.03 o 
  -3   5  13      350.22      363.72     39.20 o 
  -8   6  13        2.58       50.06     38.25 o 
  -7   6  13       23.08       58.75     39.22 o 
  -6   6  13       49.99       72.35     38.83 o 
  -5   6  13       28.60       63.42     37.63 o 
  -4   6  13       43.34       58.84     39.35 o 
  -3   6  13        0.68       48.44     39.53 o 
  -8   7  13      264.45      279.71     36.77 o 
  -7   7  13        6.68       19.86     37.44 o 
  -6   7  13      435.48      403.33     40.63 o 
  -5   7  13      226.76      270.58     39.30 o 
  -4   7  13      368.08      387.22     40.65 o 
  -3   7  13      284.97      345.28     40.42 o 
  -7   8  13       94.55      142.59     42.32 o 
  -6   8  13       75.59      104.09     39.68 o 
  -5   8  13       14.40       86.28     36.63 o 
  -4   8  13       91.60      156.49     37.08 o 
  -6   9  13      359.68      316.31     40.75 o 
  -5   9  13      207.46      304.20     40.26 o 
  -4   9  13      140.23      184.01     38.64 o 
  -7   0  14       40.01       95.10     53.08 o 
  -6   0  14      409.27      443.09     61.23 o 
  -5   0  14       97.38      147.40     50.17 o 
  -7   1  14        2.83       34.87     38.90 o 
  -6   1  14        6.03       26.61     36.68 o 
  -5   1  14        0.45        0.23     38.65 o 
  -7   2  14      147.45      162.88     37.79 o 
  -6   2  14      334.77      421.66     39.61 o 
  -5   2  14        1.02       16.21     36.12 o 
  -6   3  14       46.14       46.38     40.18 o 
                                                 
